# Supplementary material for: Diaqua­bis(1,10-phenanthroline)magnesium dichromate(VI) 1,10-phenanthroline disolvate
Source: Acta Crystallogr Sect E Struct Rep Online. 2009 Aug 8;65(Pt 9):m1026. doi: 10.1107/S1600536809030128 (PMC2969879; doi:10.1107/S1600536809030128)
Supplement: Supplementary file 1 [file e-65-m1026-sup1.cif]

##############################################################################
###                                                                        ###
###        Electronic paper (Acta Crystallographica Section E)             ###
###                                                                        ###
##############################################################################
#                                                                            #
# This CIF contains the data in a paper accepted for publication in Acta     #
# Crystallographica Section E. It conforms to the requirements of Notes      #
# for Authors for Section E, and has been peer reviewed under the auspices   #
# of the IUCr Commission on Journals.                                        #
#                                                                            #
# Full details of the Crystallographic Information File format               #
# are given in the paper "The Crystallographic Information File (CIF):       #
# a New Standard Archive File for Crystallography" by S. R. Hall, F. H.      #
# Allen and I. D. Brown [Acta Cryst. (1991), A47, 655-685].                  #
#                                                                            #
# The current version of the core CIF dictionary is obtainable from          #
# ftp://ftp.iucr.org/pub/cif_core.dic. The current version number is 2.4.    #
#                                                                            #
# Software is freely available for graphical display of the structure(s) in  #
# this CIF.  For information consult the CIF home page http://www.iucr.org/  #
# cif/home.html                                                              #
#                                                                            #
# This file may be used for bona fide research purposes within the           #
# scientific community so long as proper attribution is given to the journal # 
# article from which it was obtained.                                        #
#                                                                            #
##############################################################################
                                             
data_I
_audit_creation_method     SHELXTL
_chemical_name_systematic
;
Diaquabis(1,10-phenanthroline)magnesium(II) dichromate(VI) 1,10-phenanthroline
disolvate
;
_chemical_name_common     ?
_chemical_formula_moiety     'C24 H20 Mg N4 O2 2+, Cr2 O7 2-, 2(C12 H8 N2)'
_chemical_formula_sum     'C48 H36 Cr2 Mg N8 O9 '
_chemical_formula_iupac     '[Mg (C12 H8 N2)2 (H2 O)2] [Cr2 O7], 2C12 H8 N2'
_chemical_formula_weight     997.16
_chemical_melting_point     ?
_symmetry_cell_setting     monoclinic
_symmetry_space_group_name_H-M     'C 2/c'
_symmetry_space_group_name_Hall     '-C 2yc'
loop_
    _symmetry_equiv_pos_as_xyz
    'x, y, z'
    '-x, y, -z+1/2'
    'x+1/2, y+1/2, z'
    '-x+1/2, y+1/2, -z+1/2'
    '-x, -y, -z'
    'x, -y, z-1/2'
    '-x+1/2, -y+1/2, -z'
    'x+1/2, -y+1/2, z-1/2'
_cell_length_a     16.761(3)
_cell_length_b     22.172(4)
_cell_length_c     13.996(3)
_cell_angle_alpha     90.00
_cell_angle_beta     123.49(3)
_cell_angle_gamma     90.00
_cell_volume     4338(2)
_cell_formula_units_Z     4
_cell_measurement_reflns_used     2800
_cell_measurement_theta_min     5.02
_cell_measurement_theta_max     22.81
_cell_measurement_temperature     293(2)
_exptl_crystal_description     prism
_exptl_crystal_colour     yellow
_exptl_crystal_size_max     0.30
_exptl_crystal_size_mid     0.28
_exptl_crystal_size_min     0.21
_exptl_crystal_density_diffrn     1.527
_exptl_crystal_density_meas     ?
_exptl_crystal_density_method     'not measured'
_exptl_crystal_F_000     2048
_exptl_absorpt_coefficient_mu     0.585
_exptl_absorpt_correction_type     multi-scan
_exptl_absorpt_process_details     '(SADABS; Sheldrick, 1996)'
_exptl_absorpt_correction_T_min     0.826
_exptl_absorpt_correction_T_max     0.878
_exptl_special_details
;
;
_diffrn_ambient_temperature     293(2)
_diffrn_radiation_type     MoK\a
_diffrn_radiation_wavelength     0.71073
_diffrn_radiation_source     'fine-focus sealed tube'
_diffrn_radiation_monochromator     graphite
_diffrn_measurement_device_type     'Bruker SMART CCD area-detector'
_diffrn_measurement_method     '\f and \w'
_diffrn_detector_area_resol_mean     ?
_diffrn_reflns_number     16762
_diffrn_reflns_av_R_equivalents     0.0201
_diffrn_reflns_av_sigmaI/netI     0.0168
_diffrn_reflns_theta_min     3.05
_diffrn_reflns_theta_max     25.02
_diffrn_reflns_theta_full     25.02
_diffrn_measured_fraction_theta_max     0.995
_diffrn_measured_fraction_theta_full     0.995
_diffrn_reflns_limit_h_min     -19
_diffrn_reflns_limit_h_max     19
_diffrn_reflns_limit_k_min     -26
_diffrn_reflns_limit_k_max     26
_diffrn_reflns_limit_l_min     -16
_diffrn_reflns_limit_l_max     15
_diffrn_standards_number     ?
_diffrn_standards_interval_count     ?
_diffrn_standards_interval_time     ?
_diffrn_standards_decay_%     ?
_refine_special_details
;
Refinement of <i>F</i>^2^ against ALL reflections. The weighted <i>R</i>-factor
<i>wR</i> and goodness of fit <i>S</i> are based on <i>F</i>^2^, conventional
<i>R</i>-factors <i>R</i> are based on <i>F</i>, with <i>F</i> set to zero for
negative <i>F</i>^2^. The threshold expression of <i>F</i>^2^ >
\s(<i>F</i>^2^) is used only for calculating <i>R</i>-factors(gt) <i>etc</i>.
and is not relevant to the choice of reflections for refinement.
<i>R</i>-factors based on <i>F</i>^2^ are statistically about twice as large
as those based on <i>F</i>, and <i>R</i>- factors based on ALL data will be
even larger.
;
_reflns_number_total     3817
_reflns_number_gt     3068
_reflns_threshold_expression     I>2\s(I)
_refine_ls_structure_factor_coef     Fsqd
_refine_ls_matrix_type     full
_refine_ls_R_factor_all     0.0611
_refine_ls_R_factor_gt     0.0507
_refine_ls_wR_factor_gt     0.1470
_refine_ls_wR_factor_ref     0.1551
_refine_ls_goodness_of_fit_ref     1.063
_refine_ls_restrained_S_all     1.063
_refine_ls_number_reflns     3817
_refine_ls_number_parameters     308
_refine_ls_number_restraints     0
_refine_ls_hydrogen_treatment     constr
_refine_ls_weighting_scheme     calc
_refine_ls_weighting_details
         'calc w=1/[\s^2^(Fo^2^)+(0.0878P)^2^+5.6611P] where P=(Fo^2^+2Fc^2^)/3'
_atom_sites_solution_hydrogens     geom
_atom_sites_solution_primary     direct
_atom_sites_solution_secondary     difmap
_refine_ls_shift/su_max     0.000
_refine_ls_shift/su_mean     0.000
_refine_diff_density_max     0.872
_refine_diff_density_min     -0.457
_refine_ls_extinction_method     none
_refine_ls_extinction_coef     ?
loop_
    _atom_type_symbol
    _atom_type_description
    _atom_type_scat_dispersion_real
    _atom_type_scat_dispersion_imag
    _atom_type_scat_source
    'C' 'C' 0.0033 0.0016
                         'International Tables Vol C Tables 4.2.6.8 and 6.1.1.4'
    'H' 'H' 0.0000 0.0000
                         'International Tables Vol C Tables 4.2.6.8 and 6.1.1.4'
    'O' 'O' 0.0106 0.0060
                         'International Tables Vol C Tables 4.2.6.8 and 6.1.1.4'
    'Mg' 'Mg' 0.0486 0.0363
                         'International Tables Vol C Tables 4.2.6.8 and 6.1.1.4'
    'Cr' 'Cr' 0.3209 0.6236
                         'International Tables Vol C Tables 4.2.6.8 and 6.1.1.4'
    'N' 'N' 0.0061 0.0033
                         'International Tables Vol C Tables 4.2.6.8 and 6.1.1.4'
_computing_data_collection     'SMART (Bruker, 1998)'
_computing_cell_refinement     'SAINT (Bruker, 1999)'
_computing_data_reduction     'SAINT (Bruker, 1999)'
_computing_structure_solution     'SHELXS97 (Sheldrick, 2008)'
_computing_structure_refinement     'SHELXL97 (Sheldrick, 2008)'
_computing_molecular_graphics     'SHELXTL (Sheldrick, 2008)'
_computing_publication_material     'SHELXTL (Sheldrick, 2008)'
loop_
    _atom_site_type_symbol
    _atom_site_label
    _atom_site_fract_x
    _atom_site_fract_y
    _atom_site_fract_z
    _atom_site_U_iso_or_equiv
    _atom_site_adp_type
    _atom_site_calc_flag
    _atom_site_refinement_flags
    _atom_site_occupancy
    _atom_site_disorder_assembly
    _atom_site_disorder_group
    O O4 0.5000 0.0547(2) 0.2500 0.135(2) Uani d S 1 . .
    Mg Mg1 0.5000 0.32609(6) 0.2500 0.0429(3) Uani d S 1 . .
    C C12 0.42272(18) 0.41277(11) 0.3486(2) 0.0341(6) Uani d . 1 . .
    C C4 0.36810(18) 0.45551(13) 0.3620(2) 0.0387(6) Uani d . 1 . .
    N N1 0.40575(15) 0.39775(10) 0.24512(19) 0.0374(5) Uani d . 1 . .
    N N2 0.55208(16) 0.34161(11) 0.4315(2) 0.0427(6) Uani d . 1 . .
    C C7 0.5222(2) 0.39865(14) 0.5573(2) 0.0431(7) Uani d . 1 . .
    C C11 0.50124(18) 0.38299(12) 0.4484(2) 0.0367(6) Uani d . 1 . .
    O O1W 0.60296(19) 0.26585(11) 0.2850(2) 0.0743(8) Uani d . 1 . .
    C C5 0.3893(2) 0.46843(14) 0.4739(3) 0.0479(7) Uani d . 1 . .
    H H5 0.3515 0.4957 0.4826 0.057 Uiso calc R 1 . .
    C C2 0.2783(2) 0.46981(15) 0.1593(3) 0.0503(7) Uani d . 1 . .
    H H2 0.2303 0.4890 0.0930 0.060 Uiso calc R 1 . .
    C C3 0.2941(2) 0.48458(14) 0.2624(3) 0.0471(7) Uani d . 1 . .
    H H3 0.2565 0.5136 0.2674 0.057 Uiso calc R 1 . .
    C C6 0.4639(2) 0.44126(15) 0.5673(3) 0.0509(8) Uani d . 1 . .
    H H6 0.4772 0.4507 0.6395 0.061 Uiso calc R 1 . .
    C C10 0.6264(2) 0.31578(16) 0.5247(3) 0.0557(8) Uani d . 1 . .
    H H10 0.6616 0.2871 0.5145 0.067 Uiso calc R 1 . .
    C C1 0.3345(2) 0.42583(14) 0.1536(3) 0.0469(7) Uani d . 1 . .
    H H1 0.3217 0.4155 0.0820 0.056 Uiso calc R 1 . .
    C C9 0.6539(2) 0.32924(18) 0.6350(3) 0.0637(10) Uani d . 1 . .
    H H9 0.7068 0.3104 0.6971 0.076 Uiso calc R 1 . .
    C C8 0.6026(2) 0.37051(17) 0.6519(3) 0.0575(9) Uani d . 1 . .
    H H8 0.6205 0.3801 0.7260 0.069 Uiso calc R 1 . .
    H H1B 0.5962 0.2278 0.2851 0.086 Uiso d R 1 . .
    H H1A 0.6369 0.2686 0.2572 0.086 Uiso d R 1 . .
    C C24 0.7163(2) 0.30719(14) 0.1147(3) 0.0448(7) Uani d . 1 . .
    C C16 0.7005(2) 0.32042(15) 0.0067(3) 0.0496(7) Uani d . 1 . .
    C C23 0.7918(2) 0.33854(14) 0.2156(3) 0.0467(7) Uani d . 1 . .
    C C19 0.8456(2) 0.38268(16) 0.2027(3) 0.0513(8) Uani d . 1 . .
    N N3 0.66308(19) 0.26634(13) 0.1282(2) 0.0533(7) Uani d . 1 . .
    N N4 0.8060(2) 0.32422(14) 0.3182(2) 0.0577(7) Uani d . 1 . .
    C C18 0.8266(2) 0.39479(17) 0.0912(3) 0.0585(9) Uani d . 1 . .
    H H18 0.8621 0.4241 0.0830 0.070 Uiso calc R 1 . .
    C C17 0.7583(2) 0.36451(18) -0.0013(3) 0.0590(9) Uani d . 1 . .
    H H17 0.7486 0.3725 -0.0722 0.071 Uiso calc R 1 . .
    C C13 0.5949(3) 0.23787(17) 0.0359(3) 0.0611(9) Uani d . 1 . .
    H H13 0.5584 0.2097 0.0448 0.073 Uiso calc R 1 . .
    C C14 0.5743(3) 0.24734(17) -0.0736(3) 0.0641(9) Uani d . 1 . .
    H H14 0.5252 0.2262 -0.1358 0.077 Uiso calc R 1 . .
    C C20 0.9162(2) 0.41347(18) 0.3012(3) 0.0642(10) Uani d . 1 . .
    H H20 0.9527 0.4434 0.2963 0.077 Uiso calc R 1 . .
    C C15 0.6273(2) 0.28822(17) -0.0877(3) 0.0601(9) Uani d . 1 . .
    H H15 0.6151 0.2949 -0.1602 0.072 Uiso calc R 1 . .
    C C21 0.9307(3) 0.3991(2) 0.4040(3) 0.0712(11) Uani d . 1 . .
    H H21 0.9775 0.4188 0.4704 0.085 Uiso calc R 1 . .
    C C22 0.8749(3) 0.35454(19) 0.4088(3) 0.0681(10) Uani d . 1 . .
    H H22 0.8863 0.3452 0.4801 0.082 Uiso calc R 1 . .
    Cr Cr1 0.60986(4) 0.08803(3) 0.29232(5) 0.0543(2) Uani d . 1 . .
    O O2 0.69117(19) 0.04355(13) 0.3843(2) 0.0739(8) Uani d . 1 . .
    O O3 0.6203(3) 0.09376(18) 0.1873(2) 0.1033(11) Uani d . 1 . .
    O O1 0.6225(2) 0.15268(13) 0.3521(3) 0.0874(9) Uani d . 1 . .
loop_
    _atom_site_aniso_label
    _atom_site_aniso_U_11
    _atom_site_aniso_U_22
    _atom_site_aniso_U_33
    _atom_site_aniso_U_12
    _atom_site_aniso_U_13
    _atom_site_aniso_U_23
    O4 0.069(3) 0.058(3) 0.271(8) 0.000 0.090(4) 0.000
    Mg1 0.0517(8) 0.0367(8) 0.0523(8) 0.000 0.0364(7) 0.000
    C12 0.0324(13) 0.0281(14) 0.0418(14) -0.0044(10) 0.0205(11) -0.0012(10)
    C4 0.0358(13) 0.0335(15) 0.0485(16) -0.0045(11) 0.0243(13) -0.0040(11)
    N1 0.0372(12) 0.0352(13) 0.0380(12) 0.0007(9) 0.0196(10) -0.0003(9)
    N2 0.0403(12) 0.0390(14) 0.0523(14) 0.0048(10) 0.0277(11) 0.0096(10)
    C7 0.0438(15) 0.0441(17) 0.0387(14) -0.0092(12) 0.0211(13) 0.0024(12)
    C11 0.0356(13) 0.0338(14) 0.0411(14) -0.0048(11) 0.0214(12) 0.0042(11)
    O1W 0.105(2) 0.0451(14) 0.125(2) 0.0226(13) 0.0963(19) 0.0224(14)
    C5 0.0520(16) 0.0456(18) 0.0575(18) -0.0037(13) 0.0375(15) -0.0070(14)
    C2 0.0419(15) 0.0481(18) 0.0508(17) 0.0093(13) 0.0192(14) 0.0080(14)
    C3 0.0395(14) 0.0388(17) 0.0640(19) 0.0052(12) 0.0292(14) 0.0006(13)
    C6 0.0643(19) 0.0529(19) 0.0462(16) -0.0120(15) 0.0373(16) -0.0081(14)
    C10 0.0470(17) 0.054(2) 0.064(2) 0.0127(14) 0.0293(16) 0.0199(15)
    C1 0.0470(16) 0.0472(18) 0.0414(15) 0.0003(13) 0.0213(14) 0.0005(13)
    C9 0.0467(17) 0.071(3) 0.0535(19) 0.0029(16) 0.0154(16) 0.0253(17)
    C8 0.0597(19) 0.061(2) 0.0399(16) -0.0079(16) 0.0198(15) 0.0083(14)
    C24 0.0423(15) 0.0439(17) 0.0507(16) 0.0145(12) 0.0273(14) 0.0063(13)
    C16 0.0462(16) 0.0527(19) 0.0503(17) 0.0174(14) 0.0268(14) 0.0135(14)
    C23 0.0446(16) 0.0453(18) 0.0514(16) 0.0152(13) 0.0273(14) 0.0078(13)
    C19 0.0370(15) 0.055(2) 0.0565(18) 0.0120(13) 0.0227(14) 0.0077(15)
    N3 0.0573(15) 0.0498(16) 0.0617(16) 0.0011(12) 0.0384(14) 0.0005(12)
    N4 0.0641(17) 0.0592(18) 0.0527(15) 0.0123(14) 0.0341(14) 0.0042(13)
    C18 0.0449(17) 0.064(2) 0.068(2) 0.0101(15) 0.0322(17) 0.0191(17)
    C17 0.0526(18) 0.069(2) 0.0556(19) 0.0134(16) 0.0302(17) 0.0215(17)
    C13 0.062(2) 0.051(2) 0.075(2) -0.0018(16) 0.0403(19) -0.0026(17)
    C14 0.060(2) 0.055(2) 0.064(2) 0.0039(16) 0.0255(18) -0.0025(16)
    C20 0.0405(17) 0.066(2) 0.074(2) 0.0054(15) 0.0244(17) 0.0047(18)
    C15 0.060(2) 0.062(2) 0.0485(17) 0.0138(17) 0.0241(16) 0.0055(16)
    C21 0.049(2) 0.079(3) 0.062(2) 0.0107(18) 0.0160(18) -0.0087(19)
    C22 0.071(2) 0.075(3) 0.055(2) 0.015(2) 0.0322(19) 0.0016(18)
    Cr1 0.0481(3) 0.0484(4) 0.0652(4) 0.0060(2) 0.0305(3) 0.0057(2)
    O2 0.0757(17) 0.0743(19) 0.0658(15) 0.0237(14) 0.0353(14) 0.0140(13)
    O3 0.106(3) 0.132(3) 0.0579(16) 0.020(2) 0.0364(17) 0.0151(17)
    O1 0.113(2) 0.0484(16) 0.114(2) -0.0003(15) 0.071(2) 0.0028(15)
_geom_special_details
;
All e.s.d.'s (except the e.s.d. in the dihedral angle between two l.s. planes)
are estimated using the full covariance matrix. The cell e.s.d.'s are taken
into account individually in the estimation of e.s.d.'s in distances, angles
and torsion angles; correlations between e.s.d.'s in cell parameters are only
used when they are defined by crystal symmetry. An approximate (isotropic)
treatment of cell e.s.d.'s is used for estimating e.s.d.'s involving l.s.
planes.
;
loop_
    _geom_bond_atom_site_label_1
    _geom_bond_atom_site_label_2
    _geom_bond_site_symmetry_2
    _geom_bond_distance
    _geom_bond_publ_flag
    O4 Cr1 . 1.756(2) ?
    O4 Cr1 2_655 1.756(2) ?
    Mg1 O1W 2_655 2.017(2) ?
    Mg1 O1W . 2.017(2) ?
    Mg1 N2 . 2.210(3) ?
    Mg1 N2 2_655 2.210(3) ?
    Mg1 N1 . 2.215(2) ?
    Mg1 N1 2_655 2.215(2) ?
    C12 N1 . 1.354(3) ?
    C12 C4 . 1.401(4) ?
    C12 C11 . 1.446(4) ?
    C4 C3 . 1.410(4) ?
    C4 C5 . 1.431(4) ?
    N1 C1 . 1.329(4) ?
    N2 C10 . 1.337(4) ?
    N2 C11 . 1.359(4) ?
    C7 C11 . 1.406(4) ?
    C7 C8 . 1.410(4) ?
    C7 C6 . 1.421(5) ?
    O1W H1B . 0.8517 ?
    O1W H1A . 0.8491 ?
    C5 C6 . 1.353(5) ?
    C5 H5 . 0.9300 ?
    C2 C3 . 1.356(5) ?
    C2 C1 . 1.389(4) ?
    C2 H2 . 0.9300 ?
    C3 H3 . 0.9300 ?
    C6 H6 . 0.9300 ?
    C10 C9 . 1.378(5) ?
    C10 H10 . 0.9300 ?
    C1 H1 . 0.9300 ?
    C9 C8 . 1.363(5) ?
    C9 H9 . 0.9300 ?
    C8 H8 . 0.9300 ?
    C24 N3 . 1.355(4) ?
    C24 C16 . 1.414(4) ?
    C24 C23 . 1.451(4) ?
    C16 C15 . 1.404(5) ?
    C16 C17 . 1.424(5) ?
    C23 N4 . 1.357(4) ?
    C23 C19 . 1.408(5) ?
    C19 C20 . 1.403(5) ?
    C19 C18 . 1.434(5) ?
    N3 C13 . 1.321(4) ?
    N4 C22 . 1.333(5) ?
    C18 C17 . 1.342(5) ?
    C18 H18 . 0.9300 ?
    C17 H17 . 0.9300 ?
    C13 C14 . 1.387(5) ?
    C13 H13 . 0.9300 ?
    C14 C15 . 1.359(5) ?
    C14 H14 . 0.9300 ?
    C20 C21 . 1.358(6) ?
    C20 H20 . 0.9300 ?
    C15 H15 . 0.9300 ?
    C21 C22 . 1.387(6) ?
    C21 H21 . 0.9300 ?
    C22 H22 . 0.9300 ?
    Cr1 O3 . 1.578(3) ?
    Cr1 O2 . 1.597(3) ?
    Cr1 O1 . 1.614(3) ?
loop_
    _geom_angle_atom_site_label_1
    _geom_angle_atom_site_label_2
    _geom_angle_atom_site_label_3
    _geom_angle_site_symmetry_1
    _geom_angle_site_symmetry_3
    _geom_angle
    _geom_angle_publ_flag
    Cr1 O4 Cr1 . 2_655 130.3(3) ?
    O1W Mg1 O1W 2_655 . 97.08(17) ?
    O1W Mg1 N2 2_655 . 97.14(10) ?
    O1W Mg1 N2 . . 94.70(11) ?
    O1W Mg1 N2 2_655 2_655 94.70(11) ?
    O1W Mg1 N2 . 2_655 97.14(10) ?
    N2 Mg1 N2 . 2_655 162.09(14) ?
    O1W Mg1 N1 2_655 . 88.13(10) ?
    O1W Mg1 N1 . . 169.28(11) ?
    N2 Mg1 N1 . . 75.31(9) ?
    N2 Mg1 N1 2_655 . 91.73(9) ?
    O1W Mg1 N1 2_655 2_655 169.28(10) ?
    O1W Mg1 N1 . 2_655 88.13(10) ?
    N2 Mg1 N1 . 2_655 91.73(9) ?
    N2 Mg1 N1 2_655 2_655 75.31(9) ?
    N1 Mg1 N1 . 2_655 88.32(13) ?
    N1 C12 C4 . . 122.9(2) ?
    N1 C12 C11 . . 117.6(2) ?
    C4 C12 C11 . . 119.5(2) ?
    C12 C4 C3 . . 117.3(3) ?
    C12 C4 C5 . . 119.8(3) ?
    C3 C4 C5 . . 122.9(3) ?
    C1 N1 C12 . . 117.6(2) ?
    C1 N1 Mg1 . . 127.7(2) ?
    C12 N1 Mg1 . . 114.72(17) ?
    C10 N2 C11 . . 117.1(3) ?
    C10 N2 Mg1 . . 128.2(2) ?
    C11 N2 Mg1 . . 114.65(18) ?
    C11 C7 C8 . . 116.6(3) ?
    C11 C7 C6 . . 119.8(3) ?
    C8 C7 C6 . . 123.7(3) ?
    N2 C11 C7 . . 123.3(2) ?
    N2 C11 C12 . . 117.7(2) ?
    C7 C11 C12 . . 119.0(3) ?
    Mg1 O1W H1B . . 124.0 ?
    Mg1 O1W H1A . . 122.7 ?
    H1B O1W H1A . . 101.3 ?
    C6 C5 C4 . . 120.5(3) ?
    C6 C5 H5 . . 119.8 ?
    C4 C5 H5 . . 119.8 ?
    C3 C2 C1 . . 119.4(3) ?
    C3 C2 H2 . . 120.3 ?
    C1 C2 H2 . . 120.3 ?
    C2 C3 C4 . . 119.4(3) ?
    C2 C3 H3 . . 120.3 ?
    C4 C3 H3 . . 120.3 ?
    C5 C6 C7 . . 121.4(3) ?
    C5 C6 H6 . . 119.3 ?
    C7 C6 H6 . . 119.3 ?
    N2 C10 C9 . . 123.7(3) ?
    N2 C10 H10 . . 118.1 ?
    C9 C10 H10 . . 118.1 ?
    N1 C1 C2 . . 123.4(3) ?
    N1 C1 H1 . . 118.3 ?
    C2 C1 H1 . . 118.3 ?
    C8 C9 C10 . . 119.2(3) ?
    C8 C9 H9 . . 120.4 ?
    C10 C9 H9 . . 120.4 ?
    C9 C8 C7 . . 120.1(3) ?
    C9 C8 H8 . . 120.0 ?
    C7 C8 H8 . . 120.0 ?
    N3 C24 C16 . . 122.5(3) ?
    N3 C24 C23 . . 118.2(3) ?
    C16 C24 C23 . . 119.3(3) ?
    C15 C16 C24 . . 116.8(3) ?
    C15 C16 C17 . . 123.7(3) ?
    C24 C16 C17 . . 119.5(3) ?
    N4 C23 C19 . . 123.2(3) ?
    N4 C23 C24 . . 117.8(3) ?
    C19 C23 C24 . . 119.0(3) ?
    C20 C19 C23 . . 117.7(3) ?
    C20 C19 C18 . . 122.6(3) ?
    C23 C19 C18 . . 119.7(3) ?
    C13 N3 C24 . . 117.6(3) ?
    C22 N4 C23 . . 116.3(3) ?
    C17 C18 C19 . . 121.0(3) ?
    C17 C18 H18 . . 119.5 ?
    C19 C18 H18 . . 119.5 ?
    C18 C17 C16 . . 121.4(3) ?
    C18 C17 H17 . . 119.3 ?
    C16 C17 H17 . . 119.3 ?
    N3 C13 C14 . . 124.2(3) ?
    N3 C13 H13 . . 117.9 ?
    C14 C13 H13 . . 117.9 ?
    C15 C14 C13 . . 118.5(3) ?
    C15 C14 H14 . . 120.7 ?
    C13 C14 H14 . . 120.7 ?
    C21 C20 C19 . . 119.2(4) ?
    C21 C20 H20 . . 120.4 ?
    C19 C20 H20 . . 120.4 ?
    C14 C15 C16 . . 120.3(3) ?
    C14 C15 H15 . . 119.9 ?
    C16 C15 H15 . . 119.9 ?
    C20 C21 C22 . . 119.2(4) ?
    C20 C21 H21 . . 120.4 ?
    C22 C21 H21 . . 120.4 ?
    N4 C22 C21 . . 124.4(4) ?
    N4 C22 H22 . . 117.8 ?
    C21 C22 H22 . . 117.8 ?
    O3 Cr1 O2 . . 108.43(17) ?
    O3 Cr1 O1 . . 111.17(19) ?
    O2 Cr1 O1 . . 108.75(16) ?
    O3 Cr1 O4 . . 110.76(14) ?
    O2 Cr1 O4 . . 106.38(17) ?
    O1 Cr1 O4 . . 111.18(18) ?
loop_
    _geom_hbond_atom_site_label_D
    _geom_hbond_atom_site_label_H
    _geom_hbond_atom_site_label_A
    _geom_hbond_site_symmetry_A
    _geom_hbond_distance_DH
    _geom_hbond_distance_HA
    _geom_hbond_distance_DA
    _geom_hbond_angle_DHA
    O1W H1A N3 . 0.85 2.08 2.876(4) 156
    O1W H1B O1 . 0.85 1.84 2.636(4) 154
data_global
_journal_date_recd_electronic     2009-07-25
_journal_date_accepted     2009-07-29
_journal_name_full     'Acta Crystallographica, Section E'
_journal_year     2009
_journal_volume     65
_journal_issue      9
_journal_page_first     m1026
_journal_page_last     m1026
_journal_paper_category     QM
_journal_coeditor_code     CV2597
_publ_contact_author_name     'PhD. Guang-hua Cui'
_publ_contact_author_address
;
College of Chemical
Engineering and Biotechnology
Hebei Polytechnic University
Tangshan
063009
People's Republic of China
;
_publ_contact_author_email     tscghua@126.com
_publ_contact_author_fax     '86-0315-2592170'
_publ_contact_author_phone     '86-0315-2592169'
_publ_section_title
;
Diaquabis(1,10-phenanthroline)magnesium(II) dichromate(VI) 1,10-phenanthroline
disolvate
;
loop_
    _publ_author_name
    _publ_author_address
    'Liu, Hai-Xing'
;
Microscale Science Institute
College of Chemistry and Chemical Engineering
Weifang University
Weifang 261061
People's Republic of China
;
    'Dong, Gui-Ying'
;
College of Chemical Engineering and Biotechnology
Hebei Polytechnic University
Tangshan 063009
People's Republic of China
;
    'Ma, Zhi-Hong'
;
College of Basic Medicine
Hebei Medical University
Shijiazhuang 050017
People's Republic of China
;
    'Cui, Guang-hua'
;
College of Chemical Engineering and Biotechnology
Hebei Polytechnic University
Tangshan 063009
People's Republic of China
;
