# Supplementary material for: Diaqua­bis(1,10-phenanthroline)magnesium dichromate(VI) 1,10-phenanthroline disolvate
Source: Acta Crystallogr Sect E Struct Rep Online. 2009 Aug 8;65(Pt 9):m1026. doi: 10.1107/S1600536809030128 (PMC2969879; doi:10.1107/S1600536809030128)
Supplement: Supplementary file 2 [file e-65-m1026-Isup2.hkl]

# 
# h,k,l, Fc-squared, Fo-squared, sigma(Fo-squared) and status flag 
# 
data_I
_shelx_title ' 1 in C2/c' 
_shelx_refln_list_code          4 
_shelx_F_calc_maximum      559.30 
_exptl_crystal_F_000      2048.00 
_reflns_d_resolution_high  0.8403 
 
loop_ 
 _symmetry_equiv_pos_as_xyz 
 'x, y, z' 
 '-x, y, -z+1/2' 
 'x+1/2, y+1/2, z' 
 '-x+1/2, y+1/2, -z+1/2' 
 '-x, -y, -z' 
 'x, -y, z-1/2' 
 '-x+1/2, -y+1/2, -z' 
 'x+1/2, -y+1/2, z-1/2' 
 
_cell_length_a    16.7611 
_cell_length_b    22.1720 
_cell_length_c    13.9959 
_cell_angle_alpha  90.000 
_cell_angle_beta  123.494 
_cell_angle_gamma  90.000 
 
_shelx_F_squared_multiplier     1.000 
 
loop_ 
 _refln_index_h 
 _refln_index_k 
 _refln_index_l 
 _refln_F_squared_calc 
 _refln_F_squared_meas 
 _refln_F_squared_sigma 
 _refln_observed_status 
   4   0   0   140433.53   149177.06   1168.07 o 
   6   0   0     2679.36     2748.46     27.63 o 
   8   0   0    11389.96    10085.52    134.25 o 
  10   0   0    17378.17    17964.14    117.00 o 
  12   0   0      153.72      162.81      9.76 o 
  14   0   0       10.95       25.73     10.37 o 
  16   0   0        0.36       -9.13     36.53 o 
   3   1   0    17782.63    18232.81    130.75 o 
   5   1   0    14388.80    14531.08    156.64 o 
   7   1   0       16.24       14.56      4.19 o 
   9   1   0      560.24      393.59      8.52 o 
  11   1   0      680.23      680.36      9.81 o 
  13   1   0     1003.44      988.99     12.99 o 
  15   1   0      147.86       91.43      8.59 o 
   2   2   0      156.14      374.00      5.03 o 
   4   2   0     1983.14     1958.66     19.30 o 
   6   2   0      171.70      180.09      6.01 o 
   8   2   0      315.77      292.85      7.89 o 
  10   2   0      610.99      530.43     13.76 o 
  12   2   0      104.27      120.92      8.64 o 
  14   2   0      322.17      262.65      7.55 o 
  16   2   0       15.11        6.39     25.83 o 
   1   3   0     3674.44     3511.49     23.42 o 
   3   3   0    21587.52    24835.22    103.02 o 
   5   3   0     2567.61     2466.22     17.59 o 
   7   3   0     1815.26     1911.50     13.98 o 
   9   3   0       94.49      123.22      6.32 o 
  11   3   0      769.04      691.68     12.66 o 
  13   3   0      302.63      287.06     10.45 o 
  15   3   0       57.55       63.65      8.64 o 
   0   4   0   101329.34   115872.48    807.02 o 
   2   4   0    12633.52    14892.93     81.22 o 
   4   4   0     5937.38     5283.79     29.22 o 
   6   4   0      222.10      234.14      8.31 o 
   8   4   0     4627.70     4206.67     28.26 o 
  10   4   0      470.34      529.24     10.28 o 
  12   4   0      366.67      459.79     11.74 o 
  14   4   0      243.34      242.55     13.01 o 
  16   4   0       28.78       53.01     29.04 o 
   1   5   0    49851.31    55128.88    321.11 o 
   3   5   0    77187.11    86856.81    389.40 o 
   5   5   0    12131.01    10107.70     48.62 o 
   7   5   0     1376.03     1152.75     16.76 o 
   9   5   0     6952.43     6732.75     43.91 o 
  11   5   0     1024.72      990.64     13.97 o 
  13   5   0      732.44      787.66     16.49 o 
  15   5   0        0.68        3.65     18.24 o 
   0   6   0    46650.68    46288.34    376.27 o 
   2   6   0    61369.29    71510.10    375.16 o 
   4   6   0    58746.03    61842.73    277.03 o 
   6   6   0    14021.29    13217.71     64.84 o 
   8   6   0      683.59      602.65     14.59 o 
  10   6   0     1619.23     1595.06     21.81 o 
  12   6   0     2945.36     2823.33     28.04 o 
  14   6   0     1787.17     1695.79     36.42 o 
  16   6   0      173.48      179.43     32.76 o 
   1   7   0     2013.75     1244.55     32.06 o 
   3   7   0    10130.94    12400.93     67.84 o 
   5   7   0     3269.13     2774.64     21.57 o 
   7   7   0     1520.05     1509.68     16.04 o 
   9   7   0     2776.71     2586.32     25.91 o 
  11   7   0     1006.09      982.48     15.64 o 
  13   7   0      342.36      321.96      9.62 o 
  15   7   0       13.12       24.43     17.02 o 
   0   8   0     1846.56     1640.01     43.84 o 
   2   8   0      415.26      510.21     23.07 o 
   4   8   0     1708.87     2053.67     21.85 o 
   6   8   0     4082.00     4174.21     29.19 o 
   8   8   0        0.94        6.31      9.08 o 
  10   8   0      404.10      396.86     17.39 o 
  12   8   0     1496.34     1559.33     17.22 o 
  14   8   0       29.94       21.19      7.39 o 
   1   9   0      257.98      239.42     19.99 o 
   3   9   0      510.02      508.90     20.12 o 
   5   9   0     1395.61     1476.77     22.00 o 
   7   9   0      585.70      653.17     19.22 o 
   9   9   0     1586.22     1583.53     22.47 o 
  11   9   0     1124.10     1035.82     20.12 o 
  13   9   0       75.48       97.70      9.42 o 
  15   9   0       54.57       79.73     12.87 o 
   0  10   0     1250.43     1358.97     39.25 o 
   2  10   0       90.85       98.14     20.06 o 
   4  10   0     3520.54     2570.24     31.20 o 
   6  10   0      865.05      693.32     18.98 o 
   8  10   0      586.82      576.82     20.31 o 
  10  10   0     2120.97     2075.57     23.27 o 
  12  10   0       26.11       18.04     16.60 o 
  14  10   0       40.58       69.54     10.67 o 
   1  11   0     3532.96     2818.69     41.44 o 
   3  11   0     4971.83     4493.00     47.79 o 
   5  11   0    22456.37    21477.25    119.21 o 
   7  11   0      138.00      202.82     16.14 o 
   9  11   0     1176.03     1233.66     23.47 o 
  11  11   0       49.91       55.87     15.07 o 
  13  11   0     1341.97     1421.49     23.19 o 
  15  11   0      358.40      323.14     19.00 o 
   0  12   0    28218.07    26039.82    234.83 o 
   2  12   0     3183.00     2775.83     41.99 o 
   4  12   0     7556.67     6655.11     50.20 o 
   6  12   0     3138.96     2851.35     32.25 o 
   8  12   0      196.50      130.19     19.75 o 
  10  12   0     1646.03     1669.41     26.93 o 
  12  12   0       54.19       45.66     18.18 o 
  14  12   0       40.79       34.86     12.95 o 
   1  13   0     5770.42     5870.80     57.17 o 
   3  13   0       77.99       49.80     24.11 o 
   5  13   0     5698.96     4994.09     45.18 o 
   7  13   0        9.55       -7.75     18.02 o 
   9  13   0    12451.98    12759.69     85.71 o 
  11  13   0        7.45       11.85     12.17 o 
  13  13   0      429.95      512.51     24.35 o 
   0  14   0    13308.92    14563.42    148.38 o 
   2  14   0       40.92       41.37     26.88 o 
   4  14   0      413.40      392.15     24.30 o 
   6  14   0      768.16      768.30     27.51 o 
   8  14   0       36.78       62.78     18.78 o 
  10  14   0      814.35      709.55     20.83 o 
  12  14   0       52.91       44.35     21.02 o 
  14  14   0      348.65      334.10     24.02 o 
   1  15   0      138.11      223.90     37.33 o 
   3  15   0     2650.41     2712.38     51.11 o 
   5  15   0      205.72      195.94     23.37 o 
   7  15   0      313.46      309.27     23.27 o 
   9  15   0        6.57       14.49     15.32 o 
  11  15   0       33.45       15.45     15.82 o 
  13  15   0      519.89      587.60     25.55 o 
   0  16   0     8344.98     7913.22    110.71 o 
   2  16   0      268.69      247.69     36.51 o 
   4  16   0     8143.26     7934.59     66.30 o 
   6  16   0     2284.97     2113.04     76.32 o 
   8  16   0      407.89      502.04     27.68 o 
  10  16   0      239.09      250.38     25.26 o 
  12  16   0      326.85      385.23     18.88 o 
   1  17   0     6566.27     6443.16     83.70 o 
   3  17   0      257.96      237.34     34.26 o 
   5  17   0     1800.56     1705.32     36.72 o 
   7  17   0     2113.64     2237.43     38.65 o 
   9  17   0     1720.69     1833.06     30.79 o 
  11  17   0      199.04      159.15     23.04 o 
   0  18   0      620.97      602.66     70.08 o 
   2  18   0      463.00      503.65     46.97 o 
   4  18   0     3658.30     3653.72     52.96 o 
   6  18   0     5942.18     5840.92     62.20 o 
   8  18   0      136.75      144.84     22.16 o 
  10  18   0      448.82      450.43     36.24 o 
  12  18   0       17.54       37.69     16.91 o 
   1  19   0       14.48       40.94     36.07 o 
   3  19   0     1667.84     1705.91     46.07 o 
   5  19   0     1327.44     1257.95     35.19 o 
   7  19   0        4.04       17.86     22.01 o 
   9  19   0        2.09       19.62     20.78 o 
  11  19   0        1.70        1.59     15.31 o 
   0  20   0        7.67        3.35     52.02 o 
   2  20   0      412.40      420.44     41.40 o 
   4  20   0      341.88      319.88     31.26 o 
   6  20   0      521.75      494.69     30.06 o 
   8  20   0       40.33       39.05     20.99 o 
  10  20   0       88.63       83.96     20.50 o 
   1  21   0      867.15      857.35     44.51 o 
   3  21   0       16.55       12.00     29.49 o 
   5  21   0       43.73       21.60     25.08 o 
   7  21   0      161.74      181.93     41.90 o 
   9  21   0      350.84      313.04     77.74 o 
   0  22   0     1610.01     1586.31     67.06 o 
   2  22   0        1.36       14.94     30.44 o 
   4  22   0     1440.07     1460.90     40.61 o 
   6  22   0      443.81      312.07     80.21 o 
   8  22   0      613.13      616.64     30.42 o 
   1  23   0      135.82      202.95     41.50 o 
   3  23   0      118.09      162.81     36.22 o 
   5  23   0       23.94       33.07     31.68 o 
   7  23   0      354.27      308.65     38.55 o 
   0  24   0      238.62      392.34     56.94 o 
   2  24   0       86.60      115.73     36.46 o 
   4  24   0      242.82      219.10     42.77 o 
   6  24   0       88.49       40.90     28.22 o 
   1  25   0       74.16      107.03     37.74 o 
   3  25   0       23.15       52.60     33.92 o 
   5  25   0        1.19       51.79     28.80 o 
   0  26   0        1.64        7.38     46.96 o 
   2  26   0       78.59       95.90     42.31 o 
 -15   1   1      550.60      533.75     12.66 o 
 -13   1   1      183.28      226.32     12.39 o 
 -11   1   1     2415.03     2628.80     23.84 o 
  -9   1   1    14367.99    14509.59     73.28 o 
  -7   1   1     1358.06     1282.98     12.27 o 
  -5   1   1    23089.80    23331.99    166.37 o 
  -3   1   1    13141.18    15170.01     73.51 o 
   3   1   1     7445.12     6447.99     95.74 o 
   5   1   1     3434.18     3182.00     17.91 o 
   7   1   1      842.49      504.35      8.42 o 
   9   1   1     2206.02     2034.82     16.25 o 
  11   1   1       60.41       80.76      5.02 o 
  13   1   1       12.06       14.69      6.44 o 
  15   1   1        0.48       -3.65     25.83 o 
 -16   2   1      340.72      336.29     13.54 o 
 -14   2   1     6489.82     6678.08     41.92 o 
 -12   2   1     1408.58     1280.08     18.11 o 
 -10   2   1     1465.46     1573.23     17.79 o 
  -8   2   1     3733.11     3326.11     19.00 o 
  -6   2   1     6153.06     6058.28     33.92 o 
  -4   2   1    18045.33    18775.56     85.42 o 
  -2   2   1    16231.65    19178.14    133.29 o 
   2   2   1       10.29       86.11      7.62 o 
   4   2   1    26267.87    25630.83    270.60 o 
   6   2   1      658.84      880.44      7.64 o 
   8   2   1    26504.84    27843.69    363.22 o 
  10   2   1      229.11      271.92      8.78 o 
  12   2   1     2700.94     2650.34     50.35 o 
  14   2   1      739.25      711.41     56.62 o 
 -15   3   1       32.44       24.44      7.23 o 
 -13   3   1     1024.97     1002.57     23.91 o 
 -11   3   1     1011.15     1147.12     15.92 o 
  -9   3   1     5560.55     5245.56     28.86 o 
  -7   3   1      176.31      195.32      8.52 o 
  -5   3   1     7976.92     7695.25     40.97 o 
  -3   3   1        3.05       46.31      7.04 o 
  -1   3   1    61522.14    65784.02    314.39 o 
   1   3   1     1069.96     1352.11     12.37 o 
   3   3   1    31863.60    31918.07    169.59 o 
   5   3   1    13303.83    13727.02    105.94 o 
   7   3   1       92.74       36.92      5.24 o 
   9   3   1    15240.10    15365.80     84.84 o 
  11   3   1        4.15       10.58      5.51 o 
  13   3   1     1396.43     1284.35     37.53 o 
  15   3   1       84.27       68.24     31.05 o 
 -16   4   1       28.26       43.10     11.05 o 
 -14   4   1     1504.48     1424.52     22.10 o 
 -12   4   1     1014.26      980.56     16.13 o 
 -10   4   1     8351.78     8065.47     41.69 o 
  -8   4   1     3238.24     2863.10     21.57 o 
  -6   4   1      120.14      210.03      8.54 o 
  -4   4   1    55432.57    71415.20    290.86 o 
  -2   4   1    14748.02    14774.46     82.08 o 
   0   4   1    17036.78    17861.16     96.65 o 
   2   4   1     1516.25     1489.23     18.58 o 
   4   4   1     6493.16     5312.21     28.46 o 
   6   4   1     1571.80     1783.89     25.40 o 
   8   4   1     2612.36     2295.82     15.76 o 
  10   4   1     5100.28     4878.35     31.62 o 
  12   4   1      819.66      819.72     24.63 o 
  14   4   1      192.24      134.31      9.90 o 
 -15   5   1       33.72       31.86     10.92 o 
 -13   5   1       21.63       34.28      9.00 o 
 -11   5   1      124.76      109.56      8.45 o 
  -9   5   1       57.16       55.24      9.24 o 
  -7   5   1      143.68      202.93      9.58 o 
  -5   5   1     1099.23     1544.30     14.73 o 
  -3   5   1   312820.47   352734.72   1623.65 o 
  -1   5   1     5928.61     4863.16     50.20 o 
   1   5   1    36608.18    39981.23    191.04 o 
   3   5   1       75.59      147.59     10.63 o 
   5   5   1     1138.63      799.55     11.69 o 
   7   5   1      616.35      618.43     14.24 o 
   9   5   1     2991.27     2771.12     18.70 o 
  11   5   1       84.80       80.89      6.78 o 
  13   5   1      451.00      414.59     43.49 o 
  15   5   1      139.78      147.53     32.21 o 
 -16   6   1        0.02        3.52     15.91 o 
 -14   6   1        1.29        4.80      7.58 o 
 -12   6   1     2344.96     2309.45     22.09 o 
 -10   6   1        0.36       10.39     10.73 o 
  -8   6   1      485.40      446.49     17.43 o 
  -6   6   1     8282.44     8464.12     43.51 o 
  -4   6   1      597.21      864.82     16.75 o 
  -2   6   1    23955.67    27707.27    804.25 o 
   0   6   1     2684.79     3401.08     44.63 o 
   2   6   1     1066.05     1149.23     18.94 o 
   4   6   1     7412.11     6974.64     40.18 o 
   6   6   1      184.43      175.07     10.58 o 
   8   6   1     2632.46     2620.17     25.02 o 
  10   6   1      683.07      805.49     14.17 o 
  12   6   1      150.24      141.02      8.57 o 
  14   6   1        6.27       14.82     12.85 o 
 -15   7   1      375.82      441.62     21.21 o 
 -13   7   1     1586.52     1525.53     22.18 o 
 -11   7   1     4343.36     4565.02     39.31 o 
  -9   7   1     1761.45     1627.65     22.59 o 
  -7   7   1     1386.72     1384.22     16.41 o 
  -5   7   1    12379.39    10525.40     58.93 o 
  -3   7   1     6225.48     5974.95     45.13 o 
  -1   7   1      706.62      873.93     26.21 o 
   1   7   1    12284.36    11704.09     76.76 o 
   3   7   1     9304.83     8548.12     50.22 o 
   5   7   1    27348.42    28028.75    187.47 o 
   7   7   1      491.61      451.08     10.83 o 
   9   7   1      395.04      470.31     14.62 o 
  11   7   1      664.44      667.41     11.24 o 
  13   7   1      767.45      812.34     22.47 o 
  15   7   1      252.68      273.29     34.80 o 
 -16   8   1       96.39      125.43     21.21 o 
 -14   8   1      307.39      253.96     11.61 o 
 -12   8   1    10583.63    10342.33     70.00 o 
 -10   8   1     1851.69     1784.84     23.79 o 
  -8   8   1     4620.19     4252.71     29.30 o 
  -6   8   1        6.72       79.66     12.51 o 
  -4   8   1     3086.16     4606.85     33.28 o 
  -2   8   1     3824.02     4365.90     41.75 o 
   0   8   1     4426.46     3398.34     35.99 o 
   2   8   1      253.96      257.94     15.23 o 
   4   8   1     3194.44     2346.33     23.41 o 
   6   8   1     1510.70     1280.64     18.79 o 
   8   8   1     8339.89     8332.70     85.36 o 
  10   8   1     3042.33     3001.04     32.89 o 
  12   8   1     1184.53     1178.29     29.92 o 
  14   8   1      161.43      152.62     12.18 o 
 -15   9   1      669.43      612.96     14.72 o 
 -13   9   1        4.98        9.93      9.92 o 
 -11   9   1      318.54      262.38     16.81 o 
  -9   9   1     5097.52     4724.65     39.84 o 
  -7   9   1      202.78      224.12     13.46 o 
  -5   9   1    13746.22    11696.96     69.13 o 
  -3   9   1     1611.37     2163.72     33.96 o 
  -1   9   1     7993.30     7081.42     54.02 o 
   1   9   1     2761.70     2323.90     32.38 o 
   3   9   1     3439.02     2787.22     32.22 o 
   5   9   1     9286.80     7825.08     49.28 o 
   7   9   1     2138.91     2120.41     23.36 o 
   9   9   1     1346.77     1165.28     17.55 o 
  11   9   1      842.88      741.47     17.59 o 
  13   9   1     1126.90     1159.20     31.57 o 
 -16  10   1       37.90       22.14     15.71 o 
 -14  10   1       62.47       55.90     11.52 o 
 -12  10   1       98.44       79.99     17.85 o 
 -10  10   1       90.53       68.08     15.25 o 
  -8  10   1        0.88       11.04     12.46 o 
  -6  10   1      623.42     1129.25     21.18 o 
  -4  10   1     6897.53     6566.90     56.09 o 
  -2  10   1      365.25      519.14     35.94 o 
   0  10   1     5106.33     4585.97     46.69 o 
   2  10   1       59.60       83.68     21.66 o 
   4  10   1    13332.93    11958.12     74.12 o 
   6  10   1     4175.95     3958.89     38.10 o 
   8  10   1     7856.31     7567.57     49.60 o 
  10  10   1        4.05       12.74     13.45 o 
  12  10   1      748.49      795.47     20.29 o 
  14  10   1      522.75      536.01     27.13 o 
 -15  11   1      714.17      577.93     22.01 o 
 -13  11   1       29.37        6.93     14.40 o 
 -11  11   1      207.80      281.52     19.55 o 
  -9  11   1        6.74       14.81     13.72 o 
  -7  11   1     3241.54     3499.67     34.80 o 
  -5  11   1    11805.15    12587.65     77.69 o 
  -3  11   1      438.25      515.25     26.13 o 
  -1  11   1    10059.11     9311.65     73.38 o 
   1  11   1      131.51      160.34     22.72 o 
   3  11   1        6.40       13.18     19.97 o 
   5  11   1        8.91       65.00     16.97 o 
   7  11   1     2545.68     2489.27     31.73 o 
   9  11   1      646.66      578.40     20.25 o 
  11  11   1      185.63      186.20     14.51 o 
  13  11   1      129.68       97.22      9.90 o 
 -14  12   1      799.62      722.20     26.56 o 
 -12  12   1      222.58      241.12     21.21 o 
 -10  12   1     2357.08     2492.90     32.08 o 
  -8  12   1     1105.98     1135.11     23.92 o 
  -6  12   1      704.93      919.49     24.80 o 
  -4  12   1     2664.23     2708.01     39.59 o 
  -2  12   1       21.76       64.31     22.65 o 
   0  12   1     1313.85     1736.49     43.53 o 
   2  12   1       58.25       29.08     20.99 o 
   4  12   1     6759.33     6627.24     54.15 o 
   6  12   1      288.89      263.80     18.83 o 
   8  12   1     3674.14     3772.70     42.48 o 
  10  12   1        6.50        1.02     10.63 o 
  12  12   1       46.98       46.10     14.76 o 
  14  12   1      170.94      135.65     17.18 o 
 -15  13   1      322.68      263.08     15.52 o 
 -13  13   1      472.08      454.94     22.88 o 
 -11  13   1      324.20      356.32     23.03 o 
  -9  13   1    12498.78    11939.05    150.43 o 
  -7  13   1       71.23      118.80     23.48 o 
  -5  13   1     4541.23     4022.16     41.69 o 
  -3  13   1       50.43       25.13     21.99 o 
  -1  13   1    11373.09    10611.65     81.14 o 
   1  13   1     5994.25     5351.29     53.53 o 
   3  13   1      561.81      538.52     23.88 o 
   5  13   1     7500.23     7039.24     54.29 o 
   7  13   1       36.65       90.61     17.59 o 
   9  13   1      427.47      467.64     19.83 o 
  11  13   1       36.37       17.07     11.65 o 
  13  13   1      177.86      225.22     23.73 o 
 -14  14   1      396.73      503.57     31.73 o 
 -12  14   1      191.03      263.49     28.18 o 
 -10  14   1       47.38       66.05     16.81 o 
  -8  14   1     2591.24     2599.60     36.53 o 
  -6  14   1     3850.51     3521.32     39.65 o 
  -4  14   1     5697.52     5199.33     55.86 o 
  -2  14   1      124.98      135.22     29.33 o 
   0  14   1      513.46      774.05     32.43 o 
   2  14   1      176.73      177.43     27.84 o 
   4  14   1     5603.37     5056.26     49.10 o 
   6  14   1     1103.20     1251.47     32.08 o 
   8  14   1     5311.49     5343.36     48.36 o 
  10  14   1       21.53       -0.49     11.85 o 
  12  14   1      357.12      448.31     19.91 o 
 -13  15   1      564.92      686.09     35.51 o 
 -11  15   1        4.30       12.13     14.20 o 
  -9  15   1       61.08      112.40     19.68 o 
  -7  15   1      251.54      261.48     25.29 o 
  -5  15   1     3624.51     3419.38     46.45 o 
  -3  15   1     1720.43     1768.22     44.03 o 
  -1  15   1     7197.71     7482.80     72.12 o 
   1  15   1      433.95      377.88     40.49 o 
   3  15   1     8049.56     7783.45     63.46 o 
   5  15   1     3820.29     3632.47     50.65 o 
   7  15   1      231.82      246.55     25.51 o 
   9  15   1       96.32      127.84     18.33 o 
  11  15   1        0.56       12.32     13.09 o 
 -12  16   1       82.33       71.03     19.32 o 
 -10  16   1      984.33     1100.46     30.00 o 
  -8  16   1     1343.53     1375.53     29.64 o 
  -6  16   1     1160.65     1188.80     32.20 o 
  -4  16   1      307.50      281.10     33.70 o 
  -2  16   1     2425.61     2422.42     53.28 o 
   0  16   1     6052.62     6351.44     79.52 o 
   2  16   1       54.41       78.57     32.83 o 
   4  16   1     4790.51     4630.82     49.86 o 
   6  16   1       65.92       87.04     24.81 o 
   8  16   1     1593.39     1715.34     32.91 o 
  10  16   1      155.16      210.17     18.35 o 
  12  16   1        0.20        1.91     11.65 o 
 -13  17   1       24.94       25.68     15.85 o 
 -11  17   1        8.59        4.83     17.60 o 
  -9  17   1       15.71       34.02     21.40 o 
  -7  17   1     1077.31     1179.33     29.95 o 
  -5  17   1        0.61       34.66     24.32 o 
  -3  17   1       56.03       57.48     37.58 o 
  -1  17   1     1391.16     1335.93     47.28 o 
   1  17   1       92.16       79.99     33.15 o 
   3  17   1      200.92      244.68     27.59 o 
   5  17   1     5495.51     5343.27     59.90 o 
   7  17   1       12.53       25.93     19.80 o 
   9  17   1      190.47      222.56     20.34 o 
  11  17   1       37.48       27.06     19.41 o 
 -12  18   1       28.00       28.79     17.81 o 
 -10  18   1      696.43      726.99     26.95 o 
  -8  18   1       28.51       48.70     23.72 o 
  -6  18   1      433.01      439.42     26.97 o 
  -4  18   1        1.28        8.06     28.97 o 
  -2  18   1     1428.60     1318.44     45.44 o 
   0  18   1     3653.25     3322.72     62.69 o 
   2  18   1     2644.39     2729.93     59.05 o 
   4  18   1      457.43      467.97     29.09 o 
   6  18   1     5025.67     5061.39     60.39 o 
   8  18   1      917.27      947.19     27.41 o 
  10  18   1       76.78       54.36     19.06 o 
 -11  19   1       26.56        1.80     17.62 o 
  -9  19   1      406.83      395.44     37.72 o 
  -7  19   1       28.86       21.08     23.90 o 
  -5  19   1     2640.79     2530.16     46.15 o 
  -3  19   1     2757.62     2840.41     53.26 o 
  -1  19   1     1007.05      929.96     43.96 o 
   1  19   1      726.55      771.99     44.04 o 
   3  19   1     2685.44     2653.78     44.93 o 
   5  19   1     1648.52     1664.90     40.16 o 
   7  19   1       46.21       34.92     20.03 o 
   9  19   1      165.33      197.14     21.59 o 
 -10  20   1      272.06      252.92     64.21 o 
  -8  20   1      169.23      205.08     30.27 o 
  -6  20   1       41.22       68.67     23.90 o 
  -4  20   1      697.77      728.03     37.75 o 
  -2  20   1      259.72      258.06     35.45 o 
   0  20   1      737.27      865.86     40.96 o 
   2  20   1      553.86      586.64     41.15 o 
   4  20   1      124.40      102.87     28.68 o 
   6  20   1       58.83       55.20     26.57 o 
   8  20   1       89.25      109.01     21.20 o 
  10  20   1      883.49      840.37     25.97 o 
  -9  21   1      109.92       85.09     35.51 o 
  -7  21   1      171.94      139.84     29.25 o 
  -5  21   1      669.83      671.65     34.04 o 
  -3  21   1       53.61       66.37     36.75 o 
  -1  21   1     1107.49     1197.99     43.51 o 
   1  21   1      663.69      685.02     45.08 o 
   3  21   1       49.70       88.36     27.98 o 
   5  21   1        5.47       -2.95     21.60 o 
   7  21   1      115.07       88.82     22.67 o 
   9  21   1      184.38      170.85     53.24 o 
  -8  22   1      192.26       94.44     41.88 o 
  -6  22   1     1145.75     1207.24     36.50 o 
  -4  22   1      384.57      509.78     38.86 o 
  -2  22   1       13.56        9.80     33.21 o 
   0  22   1       78.03      111.25     43.90 o 
   2  22   1      212.27      220.02     39.18 o 
   4  22   1     1973.04     2043.17     49.73 o 
   6  22   1      156.89      114.99     43.11 o 
   8  22   1        3.41        3.65     19.63 o 
  -7  23   1      283.90      101.90     60.24 o 
  -5  23   1      234.83      172.18     40.04 o 
  -3  23   1        1.98       24.41     31.96 o 
  -1  23   1       69.25       -6.15     30.91 o 
   1  23   1      161.74      159.03     37.03 o 
   3  23   1      967.55      981.61     39.17 o 
   5  23   1        0.35        8.51     25.22 o 
   7  23   1      148.08       46.89     28.12 o 
  -6  24   1       88.58       64.24     28.71 o 
  -4  24   1       81.14       73.73     37.44 o 
  -2  24   1       41.14       37.70     39.27 o 
   0  24   1      568.55      530.68     42.49 o 
   2  24   1      310.01      278.45     38.39 o 
   4  24   1      491.64      487.66     32.23 o 
   6  24   1      153.84       61.92     35.42 o 
  -5  25   1      228.40      154.21     39.58 o 
  -3  25   1        4.32       23.02     33.60 o 
  -1  25   1      147.56      169.09     38.48 o 
   1  25   1      156.51      189.05     43.36 o 
   3  25   1      102.65       77.82     31.25 o 
  -2  26   1       28.65       29.82     35.34 o 
   0  26   1      132.33      160.65     40.10 o 
 -16   0   2     3505.53     3301.04     52.21 o 
 -14   0   2      350.00      414.04     17.02 o 
 -12   0   2     1657.56     1738.95     22.77 o 
 -10   0   2    22913.13    22715.54    196.35 o 
  -8   0   2     6481.27     5910.28     55.71 o 
  -6   0   2      925.12      915.83     18.43 o 
  -4   0   2    50298.00    55307.49    377.89 o 
  -2   0   2      877.45      688.92     63.93 o 
   0   0   2    38105.14    44692.15    242.42 o 
   2   0   2      970.21      446.63      5.86 o 
   4   0   2    15271.66    13200.38    151.60 o 
   6   0   2     2274.24     2778.16     52.97 o 
   8   0   2     1281.04      805.50     40.18 o 
  10   0   2     4173.61     4201.03     84.02 o 
  12   0   2      198.14      255.72     42.01 o 
  14   0   2       17.10       -3.65     36.53 o 
 -17   1   2      204.05      220.99     11.00 o 
 -15   1   2      227.15      237.27     11.84 o 
 -13   1   2     1041.24     1051.99     16.93 o 
 -11   1   2     2065.00     2199.32     20.85 o 
  -9   1   2     3227.06     3115.86     27.26 o 
  -7   1   2      831.41      799.11      9.95 o 
  -5   1   2    50042.27    55459.85    268.25 o 
  -3   1   2     2257.06     2326.16     17.06 o 
  -1   1   2   104750.52   116280.48    495.15 o 
   1   1   2     7602.37     8778.92    111.91 o 
   3   1   2     3394.77     2464.69     20.99 o 
   5   1   2      114.10      257.05      5.09 o 
   7   1   2     5768.80     5560.62     39.28 o 
   9   1   2     2367.37     2209.24     41.33 o 
  11   1   2      585.40      602.90     32.29 o 
  15   1   2        1.17      -12.62     29.04 o 
 -16   2   2      433.46      336.82     17.83 o 
 -14   2   2      365.02      421.53     13.21 o 
 -12   2   2       16.71       22.29      8.54 o 
 -10   2   2       96.40       99.30      8.56 o 
  -8   2   2      555.08      565.24      8.43 o 
  -6   2   2       97.77      129.50      7.15 o 
  -4   2   2    79535.45    90342.96    394.48 o 
  -2   2   2        2.80       54.69      6.04 o 
   0   2   2    22809.53    24358.20     95.80 o 
   2   2   2     3464.62     3372.11     18.10 o 
   4   2   2     7061.35     7882.20     67.65 o 
   6   2   2    10357.31    11044.89    208.94 o 
   8   2   2       21.78       59.01     11.92 o 
  10   2   2      277.53      296.42     27.75 o 
  12   2   2      429.12      356.17     45.66 o 
  14   2   2      135.42      129.68     43.84 o 
 -17   3   2     1183.53     1093.14     24.94 o 
 -15   3   2     2309.97     2189.00     25.00 o 
 -13   3   2      269.73      249.58     14.33 o 
 -11   3   2     1857.01     1732.65     18.40 o 
  -9   3   2       45.04       76.80      7.62 o 
  -7   3   2     6149.88     6165.98     36.17 o 
  -5   3   2     9640.38    10314.08     53.09 o 
  -3   3   2    38938.48    44272.27    348.27 o 
  -1   3   2     4855.02     4966.56     31.25 o 
   1   3   2     1556.40     1084.09     12.37 o 
   3   3   2     5907.05     5589.31     27.48 o 
   5   3   2     5777.37     6227.32     36.10 o 
   7   3   2     1158.06     1359.53     14.64 o 
   9   3   2      170.33      101.09     21.81 o 
  11   3   2      386.94      334.43     21.49 o 
  13   3   2      508.71      845.69     85.85 o 
  15   3   2        2.88      -11.20     29.62 o 
 -16   4   2     1323.03     1218.35     19.41 o 
 -14   4   2      588.99      551.47     16.49 o 
 -12   4   2       85.04      128.63     11.08 o 
 -10   4   2     2784.99     2850.01     20.50 o 
  -8   4   2     5986.75     6147.14     39.45 o 
  -6   4   2    10538.03    10591.91     55.10 o 
  -4   4   2   129167.38   151944.86    935.11 o 
  -2   4   2     1584.84     1541.08     21.18 o 
   0   4   2     9977.71    10668.24     56.52 o 
   2   4   2     2454.13     3024.28     21.75 o 
   4   4   2    13017.58    13416.23    111.00 o 
   6   4   2      386.16      716.99     10.60 o 
   8   4   2      102.06      150.40      8.89 o 
  10   4   2      938.72     1000.86     19.35 o 
  12   4   2       14.12       13.70      4.35 o 
  14   4   2      109.15      155.26     47.49 o 
 -17   5   2       35.67       48.17     17.01 o 
 -15   5   2      621.09      616.56     15.58 o 
 -13   5   2      154.59      197.37     11.56 o 
 -11   5   2     3725.50     3856.85     24.94 o 
  -9   5   2     7618.20     7209.38     43.54 o 
  -7   5   2      200.48      526.51     11.51 o 
  -5   5   2     1592.69      907.90     15.01 o 
  -3   5   2    15070.21    16006.17     91.46 o 
  -1   5   2    19730.87    20778.70    117.92 o 
   1   5   2    11117.80    10965.13     53.72 o 
   3   5   2      384.99      163.26      8.29 o 
   5   5   2      850.75      677.41      9.28 o 
   7   5   2     6929.43     6503.02     45.61 o 
   9   5   2     3213.60     3083.88     36.28 o 
  11   5   2      137.90      124.25     11.93 o 
  13   5   2      268.73      230.58      9.23 o 
 -16   6   2      457.00      438.81     16.40 o 
 -14   6   2     2616.72     2721.50     24.37 o 
 -12   6   2      199.24      211.36     11.73 o 
 -10   6   2     2136.07     1933.18     21.64 o 
  -8   6   2     4279.23     4060.21     29.03 o 
  -6   6   2    35296.82    35472.54    171.13 o 
  -4   6   2   133412.64   150554.12    767.12 o 
  -2   6   2    10928.11     9952.98     63.93 o 
   0   6   2    23468.03    22298.95    143.42 o 
   2   6   2      975.20      898.95     13.29 o 
   4   6   2    15833.23    13665.00     63.16 o 
   6   6   2     3497.11     3365.77     21.74 o 
   8   6   2     2595.33     2394.62     23.20 o 
  10   6   2       25.29       22.09      4.21 o 
  12   6   2      885.69      918.61     44.37 o 
  14   6   2      638.20      679.70     49.33 o 
 -17   7   2       70.48       83.02     28.27 o 
 -15   7   2      192.87      143.85     12.35 o 
 -13   7   2     1071.06     1106.61     17.33 o 
 -11   7   2      239.66      230.01     14.60 o 
  -9   7   2     4155.82     3869.17     30.23 o 
  -7   7   2      328.09      371.92     13.13 o 
  -5   7   2       27.65       46.89     14.98 o 
  -3   7   2     3771.27     3696.44     38.23 o 
  -1   7   2     4780.23     3321.59     35.82 o 
   1   7   2     3806.94     3410.80     27.55 o 
   3   7   2        7.65       84.11     11.74 o 
   5   7   2     4014.48     3628.22     24.10 o 
   7   7   2      298.72      297.22     10.10 o 
   9   7   2     3817.09     3580.40     58.23 o 
  11   7   2       53.19       61.59      5.20 o 
  13   7   2      134.57       97.15     27.90 o 
 -16   8   2        7.29       -8.85     10.89 o 
 -14   8   2       42.39       32.73     10.92 o 
 -12   8   2     4952.70     4704.68     42.45 o 
 -10   8   2     1117.57     1001.85     18.55 o 
  -8   8   2     3064.59     3335.89     27.82 o 
  -6   8   2        9.29        8.43     10.69 o 
  -4   8   2     9784.46    11978.81     75.17 o 
  -2   8   2     5689.08     5607.37     44.75 o 
   0   8   2     1933.32     1624.69     25.39 o 
   2   8   2     1964.63     2302.24     23.37 o 
   4   8   2     1360.33     1701.69     18.52 o 
   6   8   2       56.85       78.73      9.39 o 
   8   8   2      312.18      265.36     11.30 o 
  10   8   2      174.33      131.92     12.57 o 
  12   8   2      106.96       91.23     11.60 o 
  14   8   2        0.85       15.53     30.92 o 
 -15   9   2       20.17       12.63     10.86 o 
 -13   9   2     2116.18     2128.87     28.20 o 
 -11   9   2      175.00      188.57     18.58 o 
  -9   9   2       76.53      101.79     18.88 o 
  -7   9   2    36138.51    42165.16    207.79 o 
  -5   9   2     2283.44     2896.71     27.80 o 
  -3   9   2     1925.95     2148.38     31.26 o 
  -1   9   2     2433.60     2513.53     32.72 o 
   1   9   2      324.89      446.09     18.83 o 
   3   9   2     1857.34     1944.06     24.14 o 
   5   9   2      186.66      190.08     12.42 o 
   7   9   2     1367.17     1437.59     18.72 o 
   9   9   2       37.10       34.81     15.28 o 
  11   9   2       73.58       84.08      7.62 o 
  13   9   2        6.59        5.20     11.11 o 
 -16  10   2      796.93      727.32     18.07 o 
 -14  10   2      832.51      791.49     21.18 o 
 -12  10   2       77.56       71.44     23.54 o 
 -10  10   2      977.64      794.66     18.42 o 
  -8  10   2     1449.37     1635.42     22.70 o 
  -6  10   2    55105.66    59119.90    293.09 o 
  -4  10   2    22443.91    23667.66    140.02 o 
  -2  10   2        8.76       52.95     23.56 o 
   0  10   2     8998.77     8366.60     65.14 o 
   2  10   2      240.03      250.26     17.86 o 
   4  10   2     2003.63     1688.83     24.10 o 
   6  10   2      214.60      294.41     13.53 o 
   8  10   2       48.79       46.76     12.50 o 
  10  10   2        0.28        6.16     10.45 o 
  12  10   2      188.75      240.81     13.58 o 
 -15  11   2      147.06      181.28     14.58 o 
 -13  11   2     1528.27     1635.68     29.69 o 
 -11  11   2      241.53      245.85     23.32 o 
  -9  11   2     6600.87     6446.54     57.90 o 
  -7  11   2     5623.85     5367.22     44.85 o 
  -5  11   2     5376.17     3722.07     43.21 o 
  -3  11   2     7535.95     7901.82     62.70 o 
  -1  11   2     4979.80     4336.69     44.69 o 
   1  11   2     4532.29     4076.69     45.39 o 
   3  11   2    16109.18    15328.86     89.52 o 
   5  11   2    10505.50    10255.98     64.53 o 
   7  11   2      625.54      596.40     17.50 o 
   9  11   2     1112.25     1162.04     20.44 o 
  11  11   2      553.32      537.71     19.11 o 
  13  11   2      764.06      823.16     25.94 o 
 -16  12   2      106.31      109.64     18.24 o 
 -14  12   2     1123.76     1109.50     26.62 o 
 -12  12   2      280.49      255.37     19.85 o 
 -10  12   2    10037.94    10585.27     75.83 o 
  -8  12   2      930.71      944.99     24.58 o 
  -6  12   2     6896.20     6072.29     51.98 o 
  -4  12   2       11.59      280.01    131.45 o 
  -2  12   2     1139.93      857.56     28.18 o 
   0  12   2    19816.35    18771.78    119.15 o 
   2  12   2       57.28       44.38     16.95 o 
   4  12   2     6055.44     5922.18     48.46 o 
   6  12   2      179.90      204.17     20.25 o 
   8  12   2     3101.27     3456.77     40.16 o 
  10  12   2      805.98      817.62     15.70 o 
  12  12   2      125.37      147.34     15.95 o 
 -15  13   2       43.40       85.89     18.41 o 
 -13  13   2       64.78       70.39     23.05 o 
 -11  13   2        6.73        1.79     15.86 o 
  -9  13   2       10.89       30.98     16.72 o 
  -7  13   2     3984.60     4122.61     45.22 o 
  -5  13   2      637.36      505.61     26.94 o 
  -3  13   2        7.80        4.20     19.08 o 
  -1  13   2      593.37      914.20     30.47 o 
   1  13   2      497.18      517.42     31.64 o 
   3  13   2       46.33       28.71     17.84 o 
   5  13   2     1200.88     1286.54     27.29 o 
   7  13   2       27.93       28.75     16.87 o 
   9  13   2      253.24      278.64     16.08 o 
  11  13   2        0.01       10.38     12.73 o 
  13  13   2      150.62      203.48     23.23 o 
 -14  14   2      119.67      107.07     22.85 o 
 -12  14   2       85.73       92.85     16.34 o 
 -10  14   2     1018.09     1099.24     38.49 o 
  -8  14   2        9.52       12.48     23.36 o 
  -6  14   2      765.28      804.60     26.25 o 
  -4  14   2      411.31      379.93     28.44 o 
  -2  14   2     1712.41     2190.46     40.01 o 
   0  14   2        0.78       21.42     29.95 o 
   2  14   2      857.48      877.52     28.65 o 
   4  14   2      490.51      534.16     24.94 o 
   6  14   2      216.82      296.31     52.55 o 
   8  14   2      886.86      897.37     20.65 o 
  10  14   2        1.90       -3.17     13.07 o 
  12  14   2       17.53       23.89     15.53 o 
 -13  15   2      132.45      160.64     25.02 o 
 -11  15   2      814.42      942.65     28.48 o 
  -9  15   2     1240.64     1213.08     29.58 o 
  -7  15   2      325.67      348.22     25.93 o 
  -5  15   2     2561.53     2452.45     46.86 o 
  -3  15   2      224.59      215.22     29.76 o 
  -1  15   2      387.53      363.84     32.25 o 
   1  15   2     1291.13     1415.30     41.30 o 
   3  15   2     1857.25     1857.83     35.74 o 
   5  15   2     1841.15     1824.67     43.11 o 
   7  15   2      423.44      373.07     19.46 o 
   9  15   2      121.54      137.08     16.13 o 
  11  15   2      131.61      140.81     17.29 o 
 -14  16   2      428.78      502.66     27.97 o 
 -12  16   2        2.13       -1.84     21.47 o 
 -10  16   2     4412.31     4413.06     45.76 o 
  -8  16   2       83.01       89.57     21.50 o 
  -6  16   2     3390.50     2988.62     44.10 o 
  -4  16   2     4773.13     4604.55     63.28 o 
  -2  16   2      744.97      634.47     39.18 o 
   0  16   2     5046.33     5034.88     66.18 o 
   2  16   2     1735.21     1712.46     34.79 o 
   4  16   2      294.33      325.01     26.55 o 
   6  16   2      376.18      323.24     21.51 o 
   8  16   2     1738.43     1995.08     33.04 o 
  10  16   2       11.41        1.36     12.81 o 
 -13  17   2       83.80      120.62     28.14 o 
 -11  17   2     2529.48     2658.07     43.97 o 
  -9  17   2      790.25      844.07     26.52 o 
  -7  17   2      422.73      320.35     25.10 o 
  -5  17   2     5384.46     5304.68     64.85 o 
  -3  17   2      348.60      332.18     37.96 o 
  -1  17   2     3327.86     3054.36     53.62 o 
   1  17   2     2815.57     2898.25     51.90 o 
   3  17   2     1983.96     1987.61     40.08 o 
   5  17   2     5597.42     5932.23     57.54 o 
   7  17   2      433.15      530.83     22.23 o 
   9  17   2     1871.11     1949.14     33.43 o 
  11  17   2        4.00       11.89     12.74 o 
 -12  18   2       12.60       13.20     17.47 o 
 -10  18   2       70.32       65.14     20.58 o 
  -8  18   2        0.45       11.16     18.50 o 
  -6  18   2     1662.85     1604.56     41.87 o 
  -4  18   2     1111.93     1087.86     49.60 o 
  -2  18   2      311.01      450.33     42.35 o 
   0  18   2      225.73      289.43     42.13 o 
   2  18   2      119.51      116.67     26.85 o 
   4  18   2      120.94      149.39     36.72 o 
   6  18   2        0.06      -14.13     22.63 o 
   8  18   2       29.85        3.39     18.38 o 
  10  18   2       48.76       46.60     17.68 o 
 -11  19   2       12.40       26.80     21.12 o 
  -9  19   2       39.81       79.66     25.34 o 
  -7  19   2      130.50      121.36     23.42 o 
  -5  19   2      389.23      391.72     36.75 o 
  -3  19   2        0.00        7.29     31.18 o 
  -1  19   2      173.91       94.04     37.29 o 
   1  19   2       43.52       65.98     31.49 o 
   3  19   2     2550.03     2680.01     44.23 o 
   5  19   2     1421.38     1303.75     36.68 o 
   7  19   2       86.32       73.35     22.42 o 
   9  19   2       31.83       28.98     17.42 o 
 -10  20   2       32.23       32.43     24.49 o 
  -8  20   2       45.01       20.67     23.13 o 
  -6  20   2      258.12      215.56     30.56 o 
  -4  20   2      286.57      221.45     36.80 o 
  -2  20   2       16.44       22.82     34.32 o 
   0  20   2      268.89      273.90     38.36 o 
   2  20   2      397.48      374.63     32.90 o 
   4  20   2      335.27      288.28     29.63 o 
   6  20   2       60.63       34.92     21.68 o 
   8  20   2       77.82       73.34     21.76 o 
 -11  21   2       27.96        8.65     19.87 o 
  -9  21   2      236.61      183.07     57.49 o 
  -7  21   2      262.99      322.52     27.56 o 
  -5  21   2        5.19       -4.97     27.17 o 
  -3  21   2       29.99       41.57     31.50 o 
  -1  21   2      820.00      791.16     41.24 o 
   1  21   2      722.97      690.70     44.48 o 
   3  21   2       25.17       38.32     27.06 o 
   5  21   2       92.90       43.31     23.90 o 
   7  21   2       43.75       61.14     20.99 o 
 -10  22   2      471.90      462.52     30.82 o 
  -8  22   2       92.83       69.74     28.83 o 
  -6  22   2      445.46      409.12     33.21 o 
  -4  22   2      522.95      635.21     45.77 o 
  -2  22   2      215.63      256.47     36.12 o 
   0  22   2      900.23      886.44     42.69 o 
   2  22   2     3238.74     3081.87     52.47 o 
   4  22   2      324.24      358.91     49.59 o 
   6  22   2       11.88       22.44     23.89 o 
  -9  23   2      230.14      221.62     66.06 o 
  -7  23   2     1203.14     1215.97     37.80 o 
  -5  23   2     1230.91     1356.91     46.56 o 
  -3  23   2       48.08       52.88     37.53 o 
  -1  23   2      592.87      630.35     47.28 o 
   1  23   2        9.28       10.40     33.85 o 
   3  23   2     2989.34     2996.93     50.64 o 
   5  23   2      846.42      892.32     33.02 o 
  -6  24   2       37.19        9.33     25.40 o 
  -4  24   2      174.70      199.13     37.35 o 
  -2  24   2      111.22      193.19     38.74 o 
   0  24   2      478.94      499.67     46.66 o 
   2  24   2        3.43       22.92     28.48 o 
   4  24   2       27.49        6.34     30.46 o 
  -5  25   2       25.98       41.06     38.06 o 
  -3  25   2       20.59       31.15     39.24 o 
  -1  25   2      429.05      572.00     43.94 o 
   1  25   2        8.98        0.20     33.76 o 
   3  25   2       10.09        9.27     25.15 o 
  -2  26   2       58.40       69.12     38.37 o 
   0  26   2      111.81      104.92     39.17 o 
 -17   1   3       53.71       72.54     12.01 o 
 -15   1   3      624.27      766.55     14.31 o 
 -13   1   3      291.57      336.34     15.13 o 
 -11   1   3     5836.23     6167.07     44.03 o 
  -9   1   3      593.52      401.34     11.30 o 
  -7   1   3      212.74      189.75      6.75 o 
  -5   1   3    27810.24    30828.76    210.28 o 
  -3   1   3     6425.63     6779.87    213.91 o 
  -1   1   3    93000.45   104286.70    451.87 o 
   1   1   3      999.95     1308.81     12.34 o 
   3   1   3     1505.73      857.33     12.62 o 
   5   1   3     9854.78    11300.48    100.74 o 
   7   1   3     7670.45     7556.89     86.32 o 
   9   1   3     3611.82     3701.21     87.67 o 
  11   1   3        9.28       24.68     25.16 o 
  13   1   3      525.97      619.97     39.38 o 
 -18   2   3     2606.95     2486.99     43.13 o 
 -16   2   3      393.95      369.40     13.86 o 
 -14   2   3     1512.12     1589.75     24.69 o 
 -12   2   3       87.00      154.20     10.68 o 
 -10   2   3     1026.82     1050.16     14.20 o 
  -8   2   3     2297.39     2487.50     16.67 o 
  -6   2   3     6377.59     5864.19     32.92 o 
  -4   2   3      856.78      919.19     13.27 o 
  -2   2   3    15071.98    14354.51     76.38 o 
   0   2   3     3432.67     3892.22     22.46 o 
   2   2   3     3407.81     2379.15     13.70 o 
   4   2   3    19289.44    20216.86    443.38 o 
   6   2   3      189.95      251.62      8.96 o 
   8   2   3     2463.39     2533.98     45.84 o 
  10   2   3      222.88      225.52     32.89 o 
  12   2   3      496.37      598.39     36.79 o 
  14   2   3        0.35       -5.48     42.01 o 
 -17   3   3      538.49      464.53     14.77 o 
 -15   3   3     4687.24     4746.27     38.99 o 
 -13   3   3      149.19      167.12     13.53 o 
 -11   3   3     2612.32     2568.08     21.10 o 
  -9   3   3     2641.86     2439.72     18.42 o 
  -7   3   3     2958.26     3048.09     20.78 o 
  -5   3   3     4779.17     4022.54     30.37 o 
  -3   3   3        6.52       40.25     11.29 o 
  -1   3   3    48916.01    52535.48    211.76 o 
   1   3   3       46.69       33.19      5.75 o 
   3   3   3      755.89      435.57      6.08 o 
   5   3   3      593.96      544.17      9.15 o 
   7   3   3     1413.01     1181.62     16.06 o 
   9   3   3     1246.73     1188.91     36.79 o 
  11   3   3       97.45       97.72     28.41 o 
  13   3   3     1310.54     1378.25     95.89 o 
 -18   4   3      298.34      341.75     28.21 o 
 -16   4   3     1418.41     1329.67     23.23 o 
 -14   4   3       54.09       92.92     13.06 o 
 -12   4   3     2104.37     2096.66     18.35 o 
 -10   4   3     2799.44     2581.39     20.00 o 
  -8   4   3     7594.29     7978.84     46.64 o 
  -6   4   3       96.48      254.33     10.67 o 
  -4   4   3     6875.22     6543.76     51.41 o 
  -2   4   3     2025.40     1789.34     20.64 o 
   0   4   3    17006.53    15975.51    118.49 o 
   2   4   3        3.59       37.15      6.17 o 
   4   4   3    19316.22    20228.13    259.35 o 
   6   4   3      394.44      368.80     13.90 o 
   8   4   3     9146.31     9036.03    108.85 o 
  10   4   3      798.07      811.57     34.21 o 
  12   4   3       84.58      109.44     30.92 o 
  14   4   3        1.21      -18.27     42.01 o 
 -17   5   3      476.92      388.15     15.99 o 
 -15   5   3        1.64       11.60     12.71 o 
 -13   5   3       45.10       61.66      9.56 o 
 -11   5   3       44.39       41.48      8.86 o 
  -9   5   3      296.81      339.95     10.86 o 
  -7   5   3     6317.27     7125.67     46.76 o 
  -5   5   3      959.17     1769.59     16.96 o 
  -3   5   3    17488.69    17989.73    101.45 o 
  -1   5   3     6072.58     4697.29     32.96 o 
   1   5   3     4562.82     4175.89     26.81 o 
   3   5   3      379.61      666.64     11.96 o 
   5   5   3     1437.49     1004.42     10.40 o 
   7   5   3      901.71     1077.00     16.82 o 
   9   5   3      453.30      410.98     13.33 o 
  11   5   3      473.28      506.84     34.06 o 
  13   5   3      114.34      116.86     33.51 o 
 -16   6   3      145.24       77.76     21.60 o 
 -14   6   3        0.44       19.82      9.32 o 
 -12   6   3      175.46      136.83     10.75 o 
 -10   6   3     1385.16     1433.40     19.94 o 
  -8   6   3     1762.88     1927.57     23.73 o 
  -6   6   3     1762.56     2287.13     20.31 o 
  -4   6   3      601.92      704.11     16.96 o 
  -2   6   3      205.31      148.72     15.48 o 
   0   6   3     8104.71     8300.26     46.64 o 
   2   6   3     3783.75     4779.02     28.77 o 
   4   6   3     1878.15     2025.87     16.61 o 
   6   6   3        4.29       77.21      7.44 o 
   8   6   3      132.73      169.44     11.48 o 
  10   6   3        4.08        3.71      7.13 o 
  12   6   3       35.98       50.15     30.92 o 
 -17   7   3        0.11        2.01     10.30 o 
 -15   7   3     1589.66     1561.04     19.35 o 
 -13   7   3     2637.96     2631.64     24.72 o 
 -11   7   3      657.86      661.02     16.48 o 
  -9   7   3      916.06      915.93     17.87 o 
  -7   7   3    63918.59    73569.34    521.28 o 
  -5   7   3     8323.49     8044.42     56.21 o 
  -3   7   3        7.22        7.47     13.78 o 
  -1   7   3     3319.44     2896.77     30.52 o 
   1   7   3    18058.08    19222.92    112.56 o 
   3   7   3    24217.45    23584.54    106.25 o 
   5   7   3     7360.02     7780.62     40.68 o 
   7   7   3       52.53       44.66      5.81 o 
   9   7   3      107.39      168.72     10.39 o 
  11   7   3      227.43      271.12     30.06 o 
  13   7   3      540.71      576.64     41.27 o 
 -16   8   3        1.02       -0.27     10.85 o 
 -14   8   3      217.08      255.84     12.32 o 
 -12   8   3      687.78      685.85     18.72 o 
 -10   8   3     3407.33     3311.42     37.91 o 
  -8   8   3     9237.71    10016.47     59.68 o 
  -6   8   3     2462.44     3277.30     30.69 o 
  -4   8   3     3692.22     4633.83     38.69 o 
  -2   8   3       39.06      151.97     15.39 o 
   0   8   3     7517.21     6381.85     43.83 o 
   2   8   3    12773.19    13452.79     74.67 o 
   4   8   3     2642.98     2200.40     21.57 o 
   6   8   3     1185.78     1219.46     14.83 o 
   8   8   3     2028.05     2024.05     25.73 o 
  10   8   3      319.87      276.76     11.36 o 
  12   8   3       88.44      110.12     12.55 o 
 -17   9   3      134.38      132.77     16.49 o 
 -15   9   3      750.36      723.65     17.21 o 
 -13   9   3      448.89      459.97     20.04 o 
 -11   9   3      550.93      477.83     23.14 o 
  -9   9   3      643.88      505.04     15.86 o 
  -7   9   3    15907.10    17767.92     98.66 o 
  -5   9   3    11277.58    10947.13     73.53 o 
  -3   9   3      559.10      637.42     22.94 o 
  -1   9   3     7528.83     6738.15     50.82 o 
   1   9   3    13149.05    13370.02     76.19 o 
   3   9   3     1484.71      911.83     19.19 o 
   5   9   3        2.11       13.54     12.92 o 
   7   9   3      500.14      527.72     14.06 o 
   9   9   3      947.73      930.60     18.47 o 
  11   9   3        3.31        4.56      8.93 o 
  13   9   3      337.80      450.08     33.71 o 
 -16  10   3      575.93      570.53     17.99 o 
 -14  10   3     1248.33     1340.51     26.50 o 
 -12  10   3       15.66       22.79     16.08 o 
 -10  10   3     1755.81     1561.78     23.42 o 
  -8  10   3     7204.70     7882.65     53.29 o 
  -6  10   3    19703.33    18859.84    109.10 o 
  -4  10   3      115.03      133.55     20.45 o 
  -2  10   3     2549.71     2210.36     34.23 o 
   0  10   3     1097.05      980.80     20.59 o 
   2  10   3     6748.31     6201.81     47.19 o 
   4  10   3    14186.63    14152.22     91.40 o 
   6  10   3      209.45      230.38     13.01 o 
   8  10   3     1368.78     1449.46     17.27 o 
  10  10   3       60.32       75.18      9.37 o 
  12  10   3      659.84      672.78     18.65 o 
 -15  11   3       56.74       40.91     15.99 o 
 -13  11   3      897.58      923.62     23.83 o 
 -11  11   3      188.39      238.46     22.61 o 
  -9  11   3     2112.29     2341.01     28.30 o 
  -7  11   3     3005.94     3478.09     33.90 o 
  -5  11   3     2138.55     2316.86     35.31 o 
  -3  11   3     7912.68     7676.79     64.01 o 
  -1  11   3     2407.67     2233.31     35.20 o 
   1  11   3      693.20      724.93     20.84 o 
   3  11   3       43.23       72.61     16.13 o 
   5  11   3      979.49      981.00     21.10 o 
   7  11   3      646.55      621.72     16.05 o 
   9  11   3       53.95       69.86      9.65 o 
  11  11   3       97.05       95.47     11.60 o 
 -16  12   3       12.70        6.27     13.42 o 
 -14  12   3      458.40      448.56     22.49 o 
 -12  12   3        7.36       12.68     22.37 o 
 -10  12   3      316.09      267.32     20.85 o 
  -8  12   3      102.04      134.62     17.53 o 
  -6  12   3     1647.17     1600.83     31.37 o 
  -4  12   3        0.30       33.27     19.79 o 
  -2  12   3      562.62      673.24     26.22 o 
   0  12   3       84.38      113.47     23.23 o 
   2  12   3      280.58      267.25     20.67 o 
   4  12   3      782.70      828.76     36.91 o 
   6  12   3      498.05      483.74     19.33 o 
   8  12   3       10.45       12.16     10.58 o 
  10  12   3        3.82       10.07     11.84 o 
  12  12   3      182.76      188.29     16.18 o 
 -15  13   3       42.98       56.14     18.75 o 
 -13  13   3       13.53       -3.41     16.34 o 
 -11  13   3     3987.77     4053.80     42.44 o 
  -9  13   3      130.72      141.44     19.81 o 
  -7  13   3      407.74      355.71     44.98 o 
  -5  13   3     2622.34     2449.80     40.27 o 
  -3  13   3      109.83       72.42     22.73 o 
  -1  13   3    10907.04    10124.68     82.00 o 
   1  13   3     1037.11      988.66     26.17 o 
   3  13   3     1445.82     1477.51     32.55 o 
   5  13   3      141.68      189.76     19.21 o 
   7  13   3      357.94      467.01     19.77 o 
   9  13   3     1051.17     1064.09     18.09 o 
  11  13   3        3.90        9.16     11.99 o 
 -14  14   3      732.15      894.44     34.37 o 
 -12  14   3      107.48      116.29     18.09 o 
 -10  14   3     3684.79     3683.76     42.13 o 
  -8  14   3      718.19      832.36     28.73 o 
  -6  14   3     3895.95     3652.43     51.81 o 
  -4  14   3       87.02       98.08     25.76 o 
  -2  14   3     5826.06     6103.87     68.52 o 
   0  14   3      697.79      677.10     31.28 o 
   2  14   3     2143.34     2148.43     35.16 o 
   4  14   3     8996.78     9448.84     67.80 o 
   6  14   3       87.18      101.25     16.95 o 
   8  14   3       71.26      103.50     15.43 o 
  10  14   3       24.80       41.14     11.14 o 
 -15  15   3      152.80      128.47     33.83 o 
 -13  15   3      295.06      300.27     24.23 o 
 -11  15   3       64.04       82.63     21.52 o 
  -9  15   3     8942.85     8950.06     71.63 o 
  -7  15   3     2038.26     1914.57     32.73 o 
  -5  15   3     4446.41     4409.93     59.11 o 
  -3  15   3      214.04      275.55     38.45 o 
  -1  15   3     1308.54     1300.47     46.03 o 
   1  15   3      509.40      536.97     27.70 o 
   3  15   3     8072.31     8355.71     65.22 o 
   5  15   3      381.60      437.23     21.62 o 
   7  15   3     2326.92     2493.92     34.81 o 
   9  15   3       74.74      102.49     14.50 o 
  11  15   3      112.05      158.18     20.09 o 
 -14  16   3       80.11       39.19     21.40 o 
 -12  16   3        0.47       15.90     19.94 o 
 -10  16   3     1885.53     2106.02     42.19 o 
  -8  16   3      114.67       94.35     21.79 o 
  -6  16   3     1199.75     1288.90     49.48 o 
  -4  16   3       18.26       18.96     28.04 o 
  -2  16   3     1438.72     1520.24     44.79 o 
   0  16   3     3010.04     2984.14     49.05 o 
   2  16   3       10.26       24.88     23.93 o 
   4  16   3     1298.47     1307.70     29.87 o 
   6  16   3       36.29       54.34     18.59 o 
   8  16   3     1364.66     1320.30     30.90 o 
  10  16   3      164.62      166.66     15.63 o 
 -13  17   3       35.50        9.81     17.15 o 
 -11  17   3      388.24      400.82     25.83 o 
  -9  17   3        1.35        6.16     17.58 o 
  -7  17   3      257.49      315.76     27.15 o 
  -5  17   3       70.34       41.17     29.97 o 
  -3  17   3      149.92      138.35     33.00 o 
  -1  17   3       41.11       86.66     37.11 o 
   1  17   3      199.95      208.47     26.45 o 
   3  17   3      175.08      194.95     28.18 o 
   5  17   3        0.07       -4.83     17.56 o 
   7  17   3      278.42      351.85     22.48 o 
   9  17   3       18.07        9.80     16.78 o 
 -12  18   3       14.79        5.47     18.15 o 
 -10  18   3      106.47      105.57     25.90 o 
  -8  18   3      126.05      129.51     22.94 o 
  -6  18   3     1264.26     1192.47     39.28 o 
  -4  18   3       33.63       52.98     30.97 o 
  -2  18   3     3411.05     3272.45     65.85 o 
   0  18   3     1150.82     1219.97     46.15 o 
   2  18   3      680.64      745.58     31.25 o 
   4  18   3      687.24      714.26     34.06 o 
   6  18   3       71.85       86.06     21.63 o 
   8  18   3        8.33        9.46     16.83 o 
 -13  19   3       41.80        0.83     20.82 o 
 -11  19   3      265.88      210.21     44.25 o 
  -9  19   3       70.08       39.45     22.81 o 
  -7  19   3      588.74      557.28     37.15 o 
  -5  19   3     2062.67     2022.00     45.71 o 
  -3  19   3       88.59       92.45     40.56 o 
  -1  19   3      707.60      738.22     38.99 o 
   1  19   3        2.52        7.10     22.70 o 
   3  19   3      350.49      369.88     30.99 o 
   5  19   3      689.52      684.40     30.21 o 
   7  19   3      696.74      766.84     26.73 o 
   9  19   3        5.42       -5.36     14.19 o 
 -12  20   3      498.90       -0.91     38.17 o 
 -10  20   3      165.59      212.70     41.00 o 
  -8  20   3       19.56       47.81     22.24 o 
  -6  20   3      809.45      822.90     44.55 o 
  -4  20   3      422.41      397.76     37.62 o 
  -2  20   3      994.81     1357.42    137.44 o 
   0  20   3     1566.60     1654.62     52.46 o 
   2  20   3     3004.92     2960.98     46.53 o 
   4  20   3      781.43      818.78     53.57 o 
   6  20   3       60.75       45.24     20.11 o 
   8  20   3      414.42      469.55     22.75 o 
 -11  21   3      454.06      503.18     38.05 o 
  -9  21   3       92.83      111.33     38.34 o 
  -7  21   3        9.50       -6.88     22.64 o 
  -5  21   3      159.55      217.31     33.83 o 
  -3  21   3       20.64       30.13     35.72 o 
  -1  21   3     1357.70     1412.77     48.00 o 
   1  21   3      684.32      785.17     34.18 o 
   3  21   3        8.24       -9.20     24.30 o 
   5  21   3      113.54      129.58     28.52 o 
   7  21   3      386.15      401.46     49.98 o 
 -10  22   3       22.61        5.69     21.74 o 
  -8  22   3        0.02       14.20     23.08 o 
  -6  22   3      707.47      796.05     40.65 o 
  -4  22   3        0.49        8.49     29.57 o 
  -2  22   3        4.46      -10.48     30.29 o 
   0  22   3       96.19       97.67     34.11 o 
   2  22   3      428.66      419.42     31.24 o 
   4  22   3      338.07      374.41     28.00 o 
   6  22   3      217.04       83.36     48.34 o 
  -9  23   3       60.25       23.30     32.21 o 
  -7  23   3        6.84        9.75     29.72 o 
  -5  23   3      136.79      142.23     41.56 o 
  -3  23   3        1.27      -12.45     31.11 o 
  -1  23   3      681.27      622.19     45.29 o 
   1  23   3     1019.09      975.93     37.93 o 
   3  23   3        9.67       -6.10     29.96 o 
   5  23   3        2.93        3.44     21.23 o 
  -8  24   3       14.75       17.04     24.87 o 
  -6  24   3      530.74      451.27     40.24 o 
  -4  24   3      701.28      693.78     47.00 o 
  -2  24   3      115.10      115.84     41.90 o 
   0  24   3      202.48      119.57     34.05 o 
   2  24   3      593.88      529.95     35.53 o 
   4  24   3      320.56      297.22     44.17 o 
  -5  25   3        6.19       11.15     32.24 o 
  -3  25   3        0.77       42.52     35.78 o 
  -1  25   3      630.65      781.62     58.26 o 
   1  25   3      248.42      338.88     35.93 o 
 -18   0   4       13.80       -4.31     15.80 o 
 -16   0   4      595.97      727.62     22.72 o 
 -14   0   4       40.20       45.80     17.40 o 
 -12   0   4     3950.49     4017.93     47.58 o 
 -10   0   4    61850.65    69965.22    515.77 o 
  -8   0   4      963.47     1146.42     16.87 o 
  -6   0   4    83449.36    92409.88    636.90 o 
  -4   0   4     5438.13     5348.10     71.23 o 
  -2   0   4    39146.32    41751.66    286.51 o 
   0   0   4       51.73       64.87     10.05 o 
   2   0   4        8.67      136.20      4.84 o 
   4   0   4     1488.44     2113.30     45.66 o 
   6   0   4      682.17      588.14     34.70 o 
   8   0   4     6577.96     6586.49    115.07 o 
  12   0   4      459.39      538.83     56.62 o 
 -17   1   4       72.27       65.18     13.20 o 
 -15   1   4     2075.79     2146.77     24.84 o 
 -13   1   4       88.67      128.78     11.05 o 
 -11   1   4        8.71       60.56     12.92 o 
  -9   1   4      956.39      927.98     13.74 o 
  -7   1   4     2191.91     1864.98     14.47 o 
  -5   1   4     1632.09     1494.65     33.45 o 
  -3   1   4    20857.03    20796.47    271.02 o 
  -1   1   4     2754.56     2551.84     16.65 o 
   1   1   4      539.34      438.23      7.28 o 
   3   1   4     9081.30     8998.18    123.29 o 
   5   1   4     1905.00     2000.99     33.58 o 
   7   1   4     2503.72     2356.59     43.91 o 
   9   1   4        1.64       23.23     25.16 o 
  11   1   4      752.92      890.46     40.04 o 
  13   1   4      155.92      149.56     36.16 o 
 -18   2   4      311.14      368.81     14.62 o 
 -16   2   4     1105.99     1100.88     21.46 o 
 -14   2   4      168.61      211.66     13.85 o 
 -12   2   4       65.11       71.47     11.30 o 
 -10   2   4       25.18       33.10      8.04 o 
  -8   2   4      989.25      889.02      9.43 o 
  -6   2   4       93.76      177.93      9.80 o 
  -4   2   4     3109.92     3085.14     28.81 o 
  -2   2   4      157.20       86.53      6.41 o 
   0   2   4        9.02       14.69      5.31 o 
   2   2   4      132.44      175.36      7.41 o 
   4   2   4      918.17      620.76     12.66 o 
   6   2   4        7.80       26.48     19.37 o 
   8   2   4      211.17      229.70     31.96 o 
  10   2   4       23.12       31.05     36.53 o 
  12   2   4       26.30       36.15     30.92 o 
 -17   3   4      936.69     1001.49     19.11 o 
 -15   3   4      823.87      818.23     17.78 o 
 -13   3   4      466.81      422.35     13.04 o 
 -11   3   4      829.31      848.57     12.78 o 
  -9   3   4      291.57      249.24      8.22 o 
  -7   3   4    18850.72    19983.73    273.54 o 
  -5   3   4      869.30      566.83      9.99 o 
  -3   3   4       33.42      113.53     10.78 o 
  -1   3   4      281.97      458.93      8.94 o 
   1   3   4     7912.86     7501.07     36.97 o 
   3   3   4    11411.63    12885.52    151.57 o 
   5   3   4       50.22       38.91      4.80 o 
   7   3   4      214.57      244.14     27.03 o 
   9   3   4      319.81      317.51     36.47 o 
  11   3   4        7.51       13.72     40.18 o 
  13   3   4       28.30       54.90     34.21 o 
 -18   4   4       18.70       21.64     12.70 o 
 -16   4   4       11.21        6.98     13.91 o 
 -14   4   4      170.71      159.29     12.72 o 
 -12   4   4      292.20      309.30     10.20 o 
 -10   4   4     1503.99     1627.12     18.06 o 
  -8   4   4     3207.79     4168.00     27.12 o 
  -6   4   4       13.31       22.28      9.15 o 
  -4   4   4     3918.63     3448.04     31.91 o 
  -2   4   4      154.83      163.90     10.33 o 
   0   4   4     1053.54     1496.57     13.03 o 
   2   4   4     3127.51     2932.40     19.16 o 
   4   4   4      929.77      864.83      7.99 o 
   6   4   4     1078.81      936.70     12.34 o 
   8   4   4      231.04      263.54     34.02 o 
  10   4   4      148.41      144.89     29.04 o 
  12   4   4       11.05       -3.25     29.04 o 
 -17   5   4       19.22       21.16     12.82 o 
 -15   5   4      213.02      251.06     14.31 o 
 -13   5   4      817.41      748.74     15.23 o 
 -11   5   4     5850.12     5635.55     39.48 o 
  -9   5   4     1250.64      980.59     13.68 o 
  -7   5   4     6494.99     5982.11     45.08 o 
  -5   5   4     1789.18     1523.83     19.21 o 
  -3   5   4     2415.43     2440.51     23.81 o 
  -1   5   4    14624.11    13651.86     70.60 o 
   1   5   4       49.07       48.39      7.40 o 
   3   5   4     4195.40     3633.44     22.38 o 
   5   5   4        1.62       42.73      3.04 o 
   7   5   4     3349.24     3205.97     43.51 o 
   9   5   4     1228.84     1194.10     34.70 o 
  11   5   4       41.64      103.24     30.92 o 
  13   5   4      114.63      123.41     35.36 o 
 -18   6   4        3.99        0.36     12.21 o 
 -16   6   4     3363.29     3353.86     36.12 o 
 -14   6   4     2023.59     2088.39     20.96 o 
 -12   6   4     1522.53     1520.82     22.48 o 
 -10   6   4     2177.47     1965.49     26.46 o 
  -8   6   4     3698.07     4540.31     37.45 o 
  -6   6   4    16777.54    15456.10     81.72 o 
  -4   6   4     9009.26     8275.09     55.54 o 
  -2   6   4    11453.91    10180.41     55.97 o 
   0   6   4        7.06       55.11      8.79 o 
   2   6   4      159.86       43.68      8.70 o 
   4   6   4     9554.51     9177.48     46.22 o 
   6   6   4      645.46      731.02      9.12 o 
   8   6   4     1062.31     1109.84     24.59 o 
  10   6   4       10.47       22.52      6.88 o 
  12   6   4      706.30      809.63     52.71 o 
 -17   7   4        0.23        8.36     12.53 o 
 -15   7   4      119.50      121.40     12.33 o 
 -13   7   4      149.93      162.92     11.74 o 
 -11   7   4     1651.87     1675.02     24.45 o 
  -9   7   4     1199.14      998.00     19.35 o 
  -7   7   4       69.03      164.99     14.19 o 
  -5   7   4      650.00      392.48     16.07 o 
  -3   7   4      885.66     1146.74     19.02 o 
  -1   7   4     3581.10     2810.86     25.83 o 
   1   7   4    10966.57    11266.29     56.96 o 
   3   7   4     3564.24     3243.28     22.86 o 
   5   7   4      431.02      376.46      9.05 o 
   7   7   4     2070.92     1951.17     40.42 o 
   9   7   4      217.93      208.49      8.57 o 
  11   7   4      173.78      246.43     55.36 o 
 -16   8   4       55.85       47.23     11.52 o 
 -14   8   4       28.85       38.60     11.28 o 
 -12   8   4       94.55      119.36     14.59 o 
 -10   8   4      559.98      472.88     18.48 o 
  -8   8   4        0.46       66.75     11.28 o 
  -6   8   4       77.82      157.77     15.01 o 
  -4   8   4       77.18      111.23     14.74 o 
  -2   8   4     2061.96     1899.11     26.35 o 
   0   8   4      793.26      982.72     17.80 o 
   2   8   4     4178.84     4402.20     30.13 o 
   4   8   4        2.62        9.74     10.17 o 
   6   8   4      581.71      651.82     10.95 o 
   8   8   4      592.15      500.99     19.86 o 
  10   8   4      232.18      135.70      8.62 o 
  12   8   4       20.65       31.72     33.51 o 
 -17   9   4      124.73      132.21     14.54 o 
 -15   9   4       58.29       65.07     13.14 o 
 -13   9   4       76.05       75.80     15.23 o 
 -11   9   4        5.69        9.14     14.90 o 
  -9   9   4      163.01      197.26     14.79 o 
  -7   9   4       75.36      155.50     15.52 o 
  -5   9   4     1563.71     1729.23     27.83 o 
  -3   9   4     1752.60     1840.24     31.39 o 
  -1   9   4      342.22      243.81     21.39 o 
   1   9   4      269.31      419.98     19.87 o 
   3   9   4        1.72       18.17     11.06 o 
   5   9   4     1203.44     1158.61     15.56 o 
   7   9   4     1223.09     1183.68     14.13 o 
   9   9   4      570.55      645.42     15.29 o 
  11   9   4       20.79       17.70     11.93 o 
 -16  10   4      182.13      180.05     23.55 o 
 -14  10   4      783.34      874.61     23.16 o 
 -12  10   4      309.36      350.05     22.07 o 
 -10  10   4     1331.48     1085.32     24.08 o 
  -8  10   4     3184.61     3619.90     34.43 o 
  -6  10   4     1783.91     2602.37     32.57 o 
  -4  10   4      797.75      817.24    117.72 o 
  -2  10   4      604.15      637.98     21.68 o 
   0  10   4     6431.74     6304.53     45.66 o 
   2  10   4     1067.33     1026.35     21.97 o 
   4  10   4    11046.54    11951.67     66.83 o 
   6  10   4       10.49       22.53      9.36 o 
   8  10   4       99.58      120.14      8.33 o 
  10  10   4        0.28        2.95      9.33 o 
  12  10   4      221.10      333.68     34.02 o 
 -17  11   4      247.11      222.86     15.47 o 
 -15  11   4     1241.80     1278.21     32.60 o 
 -13  11   4      326.59      324.45     19.57 o 
 -11  11   4      358.76      311.55     21.11 o 
  -9  11   4      357.68      440.99     18.56 o 
  -7  11   4     9446.92     9206.59     66.77 o 
  -5  11   4     3147.80     2830.92     37.55 o 
  -3  11   4       14.42       44.74     19.35 o 
  -1  11   4      169.75      310.19     17.37 o 
   1  11   4      120.56       83.06     16.38 o 
   3  11   4     1324.67     1095.89     21.59 o 
   5  11   4     1458.05     1525.75     22.55 o 
   7  11   4      563.15      694.04     15.25 o 
   9  11   4       93.88       97.89      9.04 o 
  11  11   4       38.09       62.16     10.84 o 
 -16  12   4      227.17      297.13     28.47 o 
 -14  12   4      147.68      160.38     19.51 o 
 -12  12   4      108.28      152.01     21.17 o 
 -10  12   4    16089.59    16244.51    105.93 o 
  -8  12   4        5.06        4.02     13.51 o 
  -6  12   4     8131.83     7975.35     69.21 o 
  -4  12   4      135.13      246.33     23.36 o 
  -2  12   4     1870.14     1441.65     31.61 o 
   0  12   4     4699.98     4720.60     42.65 o 
   2  12   4     1660.57     1633.98     25.84 o 
   4  12   4       82.57       78.52     17.09 o 
   6  12   4     1130.13     1101.20     20.76 o 
   8  12   4     1056.27     1067.46     15.01 o 
  10  12   4       80.80       59.20     14.93 o 
 -15  13   4      928.21      980.94     27.86 o 
 -13  13   4      177.05      180.00     23.69 o 
 -11  13   4     8870.04     9021.63     69.23 o 
  -9  13   4      532.08      502.30     29.53 o 
  -7  13   4     1111.09     1194.05     32.36 o 
  -5  13   4      181.42      208.18     28.35 o 
  -3  13   4       45.37       82.68     28.36 o 
  -1  13   4     8708.54     9459.48     78.76 o 
   1  13   4       55.50       58.91     18.64 o 
   3  13   4     1661.47     1760.74     32.14 o 
   5  13   4      425.92      467.67     18.37 o 
   7  13   4      130.03      125.54     14.82 o 
   9  13   4        1.00       13.20     10.73 o 
  11  13   4       12.05        2.26     11.08 o 
 -16  14   4       34.13       30.54     21.72 o 
 -14  14   4       80.63       87.56     20.72 o 
 -12  14   4       32.50       38.46     17.70 o 
 -10  14   4     3972.91     3933.83     66.36 o 
  -8  14   4     1230.61     1307.66     30.46 o 
  -6  14   4       91.06      172.92     25.44 o 
  -4  14   4       16.34       33.93     23.83 o 
  -2  14   4     1836.16     1760.04     43.05 o 
   0  14   4     1005.26     1008.23     27.01 o 
   2  14   4     1674.01     1570.04     30.96 o 
   4  14   4     1397.71     1415.37     28.69 o 
   6  14   4        1.86       13.29     12.67 o 
   8  14   4      321.73      331.08     15.02 o 
  10  14   4        4.58       14.62     15.69 o 
 -15  15   4       10.74        7.97     21.72 o 
 -13  15   4      411.98      484.94     26.63 o 
 -11  15   4     1643.09     1692.82     34.56 o 
  -9  15   4      935.72     1050.08     28.50 o 
  -7  15   4       14.60       29.99     28.08 o 
  -5  15   4      120.62       89.70     29.09 o 
  -3  15   4       82.61       87.50     28.74 o 
  -1  15   4     1305.69     1370.15     39.84 o 
   1  15   4      540.03      531.51     25.65 o 
   3  15   4      432.63      462.57     30.94 o 
   5  15   4       12.90       16.99     15.36 o 
   7  15   4      203.42      211.11     16.00 o 
   9  15   4       13.01       18.33     12.03 o 
 -14  16   4      500.33      552.26     31.67 o 
 -12  16   4      651.71      670.94     31.09 o 
 -10  16   4     4159.08     4065.99     49.08 o 
  -8  16   4      919.27      764.83     28.81 o 
  -6  16   4     2090.64     2237.90     49.98 o 
  -4  16   4        0.39       39.21     34.67 o 
  -2  16   4     1791.12     1813.60     42.30 o 
   0  16   4       75.91      103.16     24.50 o 
   2  16   4      934.14      891.68     30.45 o 
   4  16   4      419.05      483.27     23.44 o 
   6  16   4      118.45       68.54     16.29 o 
   8  16   4      703.99      786.31     24.21 o 
 -13  17   4       88.52       71.69     19.65 o 
 -11  17   4     1803.86     1994.12     46.40 o 
  -9  17   4      777.20      872.45     27.16 o 
  -7  17   4     3230.85     3109.07     53.02 o 
  -5  17   4      443.56      527.97     35.57 o 
  -3  17   4     3037.71     2888.27     51.70 o 
  -1  17   4     3751.16     3748.77     55.91 o 
   1  17   4       66.62       63.17     23.80 o 
   3  17   4      526.67      562.46     31.77 o 
   5  17   4      258.93      215.74     19.16 o 
   7  17   4       96.24      139.24     17.03 o 
   9  17   4      659.82      705.81     25.13 o 
 -14  18   4     1644.90     1599.20     39.70 o 
 -12  18   4      158.19      125.25     21.57 o 
 -10  18   4      194.89      218.16     25.38 o 
  -8  18   4        0.59        1.77     25.24 o 
  -6  18   4     1075.63     1205.45     39.27 o 
  -4  18   4     1575.79     1836.59     51.08 o 
  -2  18   4      608.46      702.84     39.77 o 
   0  18   4        0.97       -0.58     20.37 o 
   2  18   4     1136.05     1103.46     31.45 o 
   4  18   4      594.07      701.47     28.65 o 
   6  18   4       25.49       10.51     17.28 o 
   8  18   4      120.04      149.31     16.85 o 
 -13  19   4     1726.15     1431.90     32.78 o 
 -11  19   4      314.21      326.21     47.42 o 
  -9  19   4      146.63       87.24     22.63 o 
  -7  19   4      688.60      732.23     38.02 o 
  -5  19   4      518.55      659.84     36.78 o 
  -3  19   4      291.05      197.77     38.08 o 
  -1  19   4        2.84      -16.17     27.12 o 
   1  19   4      822.95      850.63     29.91 o 
   3  19   4      204.46      205.21     30.35 o 
   5  19   4       66.27       62.28     20.78 o 
   7  19   4       17.68       10.89     17.12 o 
 -12  20   4      833.82      659.32     34.31 o 
 -10  20   4        4.10       14.79     36.53 o 
  -8  20   4      286.96      255.47     29.72 o 
  -6  20   4       64.99       64.86     37.23 o 
  -4  20   4       49.68       36.68     37.40 o 
  -2  20   4       69.06       85.75     30.60 o 
   0  20   4      448.31      502.78     29.64 o 
   2  20   4       29.91       35.92     22.74 o 
   4  20   4      111.24       90.93     23.88 o 
   6  20   4       26.41       13.84     18.15 o 
 -11  21   4       23.87        7.08     21.74 o 
  -9  21   4      158.57      185.59     26.72 o 
  -7  21   4      107.71       96.46     30.98 o 
  -5  21   4       17.68        4.88     27.84 o 
  -3  21   4      464.01      565.91     38.00 o 
  -1  21   4      144.59      137.52     42.00 o 
   1  21   4       15.81       -3.34     23.96 o 
   3  21   4        0.85        9.80     21.13 o 
   5  21   4       64.13       49.88     20.66 o 
 -10  22   4      467.06      538.88     66.72 o 
  -8  22   4      102.65      118.54     26.47 o 
  -6  22   4      546.82      619.53     47.30 o 
  -4  22   4      340.32      297.47     42.31 o 
  -2  22   4      575.22      524.93     46.85 o 
   0  22   4       49.22       95.24     28.01 o 
   2  22   4      140.97      122.35     29.92 o 
   4  22   4      358.77      427.50     27.48 o 
  -9  23   4      115.80      160.29     26.97 o 
  -7  23   4      655.80      629.06     44.45 o 
  -5  23   4     2855.42     2996.69     86.74 o 
  -3  23   4       20.70       39.85     33.54 o 
  -1  23   4     1001.07     1126.74     47.89 o 
   1  23   4       61.46       92.54     27.98 o 
   3  23   4      821.49      941.83     33.81 o 
  -8  24   4        7.97        5.46     24.27 o 
  -6  24   4       18.47        0.83     27.95 o 
  -4  24   4        4.19       45.65     34.73 o 
  -2  24   4       46.17       33.64     36.49 o 
   0  24   4       36.93        9.51     28.56 o 
   2  24   4       28.99       30.50     26.17 o 
  -5  25   4        0.73       17.38     39.28 o 
  -3  25   4       31.45       42.15     36.27 o 
  -1  25   4      921.63      893.36     41.37 o 
 -19   1   5     1580.48     1505.80     22.90 o 
 -17   1   5       17.40       21.20     11.69 o 
 -15   1   5      316.18      377.84     17.14 o 
 -13   1   5     1092.28     1160.13     20.55 o 
 -11   1   5    13669.81    13951.36     86.47 o 
  -9   1   5      937.15     1098.31     12.80 o 
  -7   1   5     7312.24     7487.95     80.74 o 
  -5   1   5     4183.96     4194.91    187.43 o 
  -3   1   5    36269.77    41502.30    280.51 o 
  -1   1   5     8669.13     8960.99     46.42 o 
   1   1   5       67.61       41.65      4.31 o 
   3   1   5       65.67       49.79      3.70 o 
   5   1   5      455.06      421.02     23.25 o 
   7   1   5      954.57      957.72     35.50 o 
   9   1   5      520.45      474.78     32.92 o 
  11   1   5       12.13       40.18     45.66 o 
 -18   2   5      363.79      315.40     14.30 o 
 -16   2   5     1777.47     1871.12     23.41 o 
 -14   2   5      438.61      446.82     14.45 o 
 -12   2   5     4247.10     4451.05     40.80 o 
 -10   2   5     4554.24     5145.70     37.40 o 
  -8   2   5     5483.30     5216.13     38.55 o 
  -6   2   5      546.62      458.63      6.80 o 
  -4   2   5     7393.92     6765.60     40.87 o 
  -2   2   5      595.09      926.51     12.13 o 
   0   2   5     3736.52     3676.53     23.64 o 
   2   2   5     3068.91     2709.45     20.38 o 
   4   2   5      662.70      761.49     12.59 o 
   6   2   5      100.13       84.22     23.87 o 
   8   2   5       85.36      109.40     33.13 o 
  10   2   5       91.58      170.60     32.92 o 
  12   2   5     1229.66     1309.63     71.23 o 
 -19   3   5      764.33      856.97     18.89 o 
 -17   3   5       60.25       43.17     13.91 o 
 -15   3   5      655.74      698.16     16.78 o 
 -13   3   5     1678.97     1781.17     20.89 o 
 -11   3   5     7387.47     7975.03     43.88 o 
  -9   3   5      580.07      644.97      9.53 o 
  -7   3   5     3194.83     2641.80     22.71 o 
  -5   3   5      540.05      509.37     15.38 o 
  -3   3   5     5506.64     4350.70     29.55 o 
  -1   3   5     3778.10     4536.83     27.63 o 
   1   3   5       78.87      154.62      8.95 o 
   3   3   5     1726.97     1620.40     24.87 o 
   5   3   5      451.39      552.05     13.90 o 
   7   3   5     1227.07     1249.79     40.18 o 
   9   3   5      784.43      705.73     35.50 o 
  11   3   5       99.54      158.19     40.64 o 
 -18   4   5      104.37      143.58     14.62 o 
 -16   4   5      648.12      658.63     16.76 o 
 -14   4   5      773.38      764.27     16.65 o 
 -12   4   5     2607.98     2537.06     20.99 o 
 -10   4   5     2618.50     2207.39     21.32 o 
  -8   4   5     1479.56     1634.24     29.79 o 
  -6   4   5    12785.86    11245.04     82.84 o 
  -4   4   5     5367.92     5224.48     36.08 o 
  -2   4   5    32234.37    32696.31    148.53 o 
   0   4   5     9253.61     9801.69     47.68 o 
   2   4   5      274.39      213.78      6.88 o 
   4   4   5      344.19      372.62     15.93 o 
   6   4   5     5663.41     5812.79     85.95 o 
   8   4   5     1796.36     1741.23     51.67 o 
  10   4   5     1038.15     1130.47     43.14 o 
  12   4   5       66.99       65.76     37.39 o 
 -17   5   5      380.50      418.13     18.08 o 
 -15   5   5       54.62       78.27     13.57 o 
 -13   5   5     1141.46     1289.52     16.60 o 
 -11   5   5       17.41       14.19      9.09 o 
  -9   5   5    12859.42    13008.84     83.88 o 
  -7   5   5     3183.21     2752.47     28.77 o 
  -5   5   5     7898.32     6800.00     46.29 o 
  -3   5   5     7015.67     6878.48     42.79 o 
  -1   5   5      453.26      247.93      9.68 o 
   1   5   5    17284.69    20601.94    134.44 o 
   3   5   5     3346.37     3119.54     20.22 o 
   5   5   5     1982.15     1907.00     34.86 o 
   7   5   5      114.06      113.70      4.91 o 
   9   5   5       16.48       35.94     27.75 o 
  11   5   5        5.73       38.36     36.85 o 
 -18   6   5       13.32       13.22     15.03 o 
 -16   6   5       97.34      103.34     16.72 o 
 -14   6   5      438.04      429.93     13.40 o 
 -12   6   5      330.53      346.18     16.22 o 
 -10   6   5      267.99      354.58     17.40 o 
  -8   6   5     1754.58     1751.83     22.93 o 
  -6   6   5        9.91       29.60     13.76 o 
  -4   6   5      560.28      732.65     15.82 o 
  -2   6   5      454.49      604.01     12.19 o 
   0   6   5    13776.44    14550.30     69.41 o 
   2   6   5     1211.80     1130.06     13.87 o 
   4   6   5     1299.83     1157.43     13.61 o 
   6   6   5       18.71       23.72      9.46 o 
   8   6   5      202.20      155.41     10.61 o 
  10   6   5      141.65      206.03     34.06 o 
  12   6   5       38.74       43.84     34.80 o 
 -17   7   5      448.03      476.42     17.78 o 
 -15   7   5     1810.70     1761.22     21.09 o 
 -13   7   5      108.00      151.55     15.92 o 
 -11   7   5      851.13      822.46     18.49 o 
  -9   7   5      131.95      147.05     12.23 o 
  -7   7   5     4077.42     3461.24     28.39 o 
  -5   7   5    14627.60    14226.66     87.15 o 
  -3   7   5      272.08      255.41     13.69 o 
  -1   7   5     3732.61     3190.37     25.64 o 
   1   7   5     3804.31     3408.34     27.28 o 
   3   7   5     5103.07     5272.80     32.49 o 
   5   7   5      540.59      565.65      8.46 o 
   7   7   5       27.18       52.69      9.05 o 
   9   7   5     2691.18     2821.42    132.03 o 
  11   7   5      377.39      469.03     48.64 o 
 -18   8   5      248.42      308.52     22.67 o 
 -16   8   5      322.43      291.67     14.23 o 
 -14   8   5       19.74       26.70     14.44 o 
 -12   8   5     1511.86     1592.40     29.53 o 
 -10   8   5     1661.21     1636.86     23.65 o 
  -8   8   5     2778.77     3243.16     29.53 o 
  -6   8   5       18.74       35.08     13.69 o 
  -4   8   5     1546.73     1761.52     26.74 o 
  -2   8   5     4623.86     3609.70     30.24 o 
   0   8   5    11491.57    12108.97     68.66 o 
   2   8   5       66.73       40.18     11.28 o 
   4   8   5      265.80      290.97     12.54 o 
   6   8   5     1157.58     1113.83     13.26 o 
   8   8   5      274.22      280.95     11.82 o 
  10   8   5       57.06       39.11      7.96 o 
 -17   9   5      153.86      130.41     20.15 o 
 -15   9   5      643.55      715.14     21.44 o 
 -13   9   5      175.45      170.92     16.19 o 
 -11   9   5     3573.21     3361.30     68.81 o 
  -9   9   5       73.57       34.79     11.80 o 
  -7   9   5     5157.96     4731.46     42.71 o 
  -5   9   5      246.36      175.01     17.23 o 
  -3   9   5      822.07      709.08     24.73 o 
  -1   9   5     7609.11     7281.59     48.82 o 
   1   9   5    11894.92    12320.56     71.76 o 
   3   9   5     3274.26     3379.93     27.13 o 
   5   9   5      478.92      484.22     11.27 o 
   7   9   5     2155.13     2086.58     26.24 o 
   9   9   5       25.47       10.48      9.70 o 
  11   9   5      686.54      908.69     43.18 o 
 -16  10   5      162.59      225.78     14.80 o 
 -14  10   5      210.52      258.83     18.25 o 
 -12  10   5      848.69      870.11     25.08 o 
 -10  10   5     1435.82     1428.51     24.23 o 
  -8  10   5     1971.41     1820.72     26.20 o 
  -6  10   5     5866.89     6082.91     51.16 o 
  -4  10   5     2181.87     2434.16     30.81 o 
  -2  10   5    14977.70    15295.78     86.96 o 
   0  10   5     1173.20     1421.71     21.79 o 
   2  10   5     7700.15     7726.57     52.96 o 
   4  10   5      692.05      738.19     16.27 o 
   6  10   5       49.40       46.08      8.57 o 
   8  10   5       56.62       80.33      7.13 o 
  10  10   5      282.86      203.16     23.52 o 
 -17  11   5       20.73       26.77     15.82 o 
 -15  11   5        0.22        6.84     17.00 o 
 -13  11   5      942.06      913.29     24.82 o 
 -11  11   5      648.29      604.14     27.44 o 
  -9  11   5      250.22      269.48     16.11 o 
  -7  11   5      150.29      186.88     20.51 o 
  -5  11   5      573.71      414.80     21.32 o 
  -3  11   5     4285.20     3881.49     43.48 o 
  -1  11   5      208.90      330.36     33.35 o 
   1  11   5       51.62       82.34     19.53 o 
   3  11   5      342.96      355.32     17.63 o 
   5  11   5      205.78      196.84     14.93 o 
   7  11   5        3.36        7.26      7.90 o 
   9  11   5        5.42        5.21     10.44 o 
 -16  12   5       49.00       36.41     19.69 o 
 -14  12   5       59.18       54.26     19.06 o 
 -12  12   5       38.90       44.53     18.43 o 
 -10  12   5       66.85      174.75     50.23 o 
  -8  12   5      169.97      183.11     17.23 o 
  -6  12   5     3319.12     3129.56     40.34 o 
  -4  12   5     1003.26      972.40     31.94 o 
  -2  12   5     2402.77     2342.79     31.30 o 
   0  12   5      446.26      501.78     22.39 o 
   2  12   5     3116.18     3130.62     37.38 o 
   4  12   5      411.31      397.65     17.14 o 
   6  12   5       48.59       30.08     11.76 o 
   8  12   5        1.60       12.29      6.43 o 
  10  12   5      111.24      116.69     14.47 o 
 -15  13   5      405.93      411.49     23.62 o 
 -13  13   5      213.48      212.08     24.65 o 
 -11  13   5      534.34      720.32     25.51 o 
  -9  13   5       14.94        6.89     18.48 o 
  -7  13   5     1692.92     1628.37     36.40 o 
  -5  13   5      135.02      127.17     24.42 o 
  -3  13   5       12.64       19.50     22.37 o 
  -1  13   5     4050.80     3809.56     43.53 o 
   1  13   5        7.53       19.10     16.29 o 
   3  13   5      995.00     1104.56     25.43 o 
   5  13   5      172.54      176.40     14.99 o 
   7  13   5     1245.06     1213.81     18.66 o 
   9  13   5      124.72      120.87     39.19 o 
 -16  14   5      494.39      590.67     28.30 o 
 -14  14   5      305.03      415.98     27.77 o 
 -12  14   5     3343.85     3290.13     40.71 o 
 -10  14   5     1779.40     1801.43     30.13 o 
  -8  14   5     1041.18     1097.55     34.54 o 
  -6  14   5      865.08      887.13     36.29 o 
  -4  14   5      108.97      115.38     32.72 o 
  -2  14   5     4755.16     4945.07     50.92 o 
   0  14   5      196.24      203.63     20.71 o 
   2  14   5     2818.56     2818.66     37.19 o 
   4  14   5      254.96      259.84     18.85 o 
   6  14   5      138.06      157.29     13.64 o 
   8  14   5      226.88      220.83     19.53 o 
 -15  15   5      179.54      237.30     51.63 o 
 -13  15   5       77.78       83.41     24.30 o 
 -11  15   5      339.08      265.12     21.78 o 
  -9  15   5      809.48      689.32     24.35 o 
  -7  15   5     4243.77     4352.60     55.02 o 
  -5  15   5     1965.69     2234.16     46.14 o 
  -3  15   5      451.50      448.93     32.38 o 
  -1  15   5       84.51       91.66     25.54 o 
   1  15   5     1126.89     1063.01     29.38 o 
   3  15   5     1829.25     1925.31     33.06 o 
   5  15   5       43.11       22.75     15.46 o 
   7  15   5       73.10       86.13     13.95 o 
   9  15   5        0.17       -5.59     22.27 o 
 -14  16   5      272.35      183.35     43.04 o 
 -12  16   5     2418.58     2545.67     37.11 o 
 -10  16   5      501.01      665.64     26.77 o 
  -8  16   5      532.19      506.54     31.54 o 
  -6  16   5     1206.76     1694.54    166.48 o 
  -4  16   5     1416.72     1266.31     41.56 o 
  -2  16   5     3540.46     3511.06     56.81 o 
   0  16   5      591.16      616.52     29.67 o 
   2  16   5      207.21      254.98     21.48 o 
   4  16   5      112.16      159.14     24.71 o 
   6  16   5      352.05      338.16     20.05 o 
   8  16   5      119.46      107.88     13.58 o 
 -15  17   5      399.35      291.64     67.75 o 
 -13  17   5      913.33      915.82     29.72 o 
 -11  17   5       22.26       41.43     22.59 o 
  -9  17   5       11.29       22.99     24.45 o 
  -7  17   5      128.42       76.41     32.37 o 
  -5  17   5      578.31      506.91     43.82 o 
  -3  17   5       63.62       67.67     31.88 o 
  -1  17   5       43.84       47.44     22.64 o 
   1  17   5       81.15      103.18     22.20 o 
   3  17   5      235.61      250.12     22.40 o 
   5  17   5      108.74      116.15     19.40 o 
   7  17   5        1.01        0.86     11.99 o 
 -14  18   5     1333.54     1135.07     40.05 o 
 -12  18   5      138.64      137.23     21.87 o 
 -10  18   5      622.91      634.39     29.90 o 
  -8  18   5      343.72      280.61     30.32 o 
  -6  18   5      547.91      501.23     33.46 o 
  -4  18   5     3487.69     3502.93     54.04 o 
  -2  18   5     1243.85     1185.60     43.64 o 
   0  18   5        0.30       11.04     19.82 o 
   2  18   5        1.26       18.34     18.63 o 
   4  18   5        6.02      -17.98     18.41 o 
   6  18   5      512.59      512.08     22.80 o 
 -13  19   5      528.29      436.45     30.62 o 
 -11  19   5       47.28       79.20     35.00 o 
  -9  19   5      627.53      448.63     31.30 o 
  -7  19   5     1109.32     1170.29     50.29 o 
  -5  19   5     1235.04     1252.50     50.94 o 
  -3  19   5      138.97      153.92     30.49 o 
  -1  19   5       45.13       39.98     23.62 o 
   1  19   5     2257.78     2203.51     37.28 o 
   3  19   5      425.79      418.06     26.41 o 
   5  19   5      191.80      165.99     20.78 o 
   7  19   5      150.44      131.79     21.22 o 
 -12  20   5      466.94      524.56     28.40 o 
 -10  20   5      448.06      578.58     32.74 o 
  -8  20   5      239.96      137.97     36.80 o 
  -6  20   5      870.10      950.09     44.62 o 
  -4  20   5       83.83       96.29     36.49 o 
  -2  20   5      517.65      701.63     45.02 o 
   0  20   5     1833.88     1842.72     39.75 o 
   2  20   5      677.37      726.81     30.85 o 
   4  20   5      154.27      163.12     23.44 o 
   6  20   5      159.54      201.40     19.94 o 
 -11  21   5      470.05      543.14     28.74 o 
  -9  21   5      177.16      283.13     30.62 o 
  -7  21   5       56.23       57.67     36.91 o 
  -5  21   5       72.88      144.65     34.47 o 
  -3  21   5     1109.81     1146.20     42.46 o 
  -1  21   5      565.22      594.89     32.88 o 
   1  21   5       12.38       14.76     23.58 o 
   3  21   5      215.91      281.75     25.36 o 
   5  21   5       17.75        5.65     18.74 o 
 -10  22   5       24.29       26.95     32.86 o 
  -8  22   5     1147.62     1107.36     36.82 o 
  -6  22   5     1172.56     1351.39     47.02 o 
  -4  22   5      163.00      152.93     40.68 o 
  -2  22   5       43.49       35.65     29.47 o 
   0  22   5        0.11      -13.98     24.14 o 
   2  22   5     1075.77     1156.25     36.72 o 
   4  22   5      713.97      742.48     29.54 o 
  -9  23   5       64.59       52.62     29.02 o 
  -7  23   5      371.56      335.92     51.69 o 
  -5  23   5       70.28       60.34     45.09 o 
  -3  23   5       59.42       61.22     35.48 o 
  -1  23   5        1.04       -2.33     23.73 o 
   1  23   5      314.29      327.87     48.49 o 
   3  23   5      399.22      399.55     28.86 o 
  -8  24   5       58.34       75.13     32.17 o 
  -6  24   5       98.93      104.93     38.88 o 
  -4  24   5      372.27      390.20     87.53 o 
  -2  24   5     1250.45     1234.83     39.59 o 
   0  24   5       77.82      112.41     28.58 o 
  -5  25   5       81.58       13.53     41.17 o 
  -3  25   5      196.89      202.61     43.50 o 
 -18   0   6       52.30       24.23     14.95 o 
 -16   0   6      649.76      756.00     24.54 o 
 -14   0   6      879.95      904.11     23.23 o 
 -12   0   6      220.40      167.05     16.44 o 
 -10   0   6     2332.30     2284.95     25.37 o 
  -8   0   6     4527.55     4579.13     71.23 o 
  -6   0   6     2966.15     3043.01     52.97 o 
  -4   0   6    24932.80    26804.27    493.16 o 
  -2   0   6    55205.86    64493.70    461.62 o 
   0   0   6      496.97      503.01     11.28 o 
   2   0   6       78.57      143.73     12.44 o 
   4   0   6      210.32      193.61     31.05 o 
   6   0   6     2313.80     2396.42     67.58 o 
  10   0   6       14.33       23.74     43.84 o 
 -19   1   6       74.68      115.10     13.76 o 
 -17   1   6      329.84      391.57     16.03 o 
 -15   1   6      330.16      346.49     16.70 o 
 -13   1   6     1489.69     1682.48     61.16 o 
 -11   1   6     4760.38     5023.94     37.13 o 
  -9   1   6      151.52      174.04      7.09 o 
  -7   1   6     8322.36     7573.19     72.33 o 
  -5   1   6     1285.09     1353.15     14.78 o 
  -3   1   6     2194.10     3655.36     22.67 o 
  -1   1   6        3.31       20.44      5.94 o 
   1   1   6     1137.43     1010.02      9.67 o 
   3   1   6     4697.01     4530.62     23.69 o 
   5   1   6       31.08       54.96     26.54 o 
   7   1   6      517.84      546.83     32.92 o 
   9   1   6      224.59      278.57     33.58 o 
  11   1   6      399.51      444.76     41.33 o 
 -18   2   6       15.96        9.31     12.19 o 
 -16   2   6       57.52       53.72     12.07 o 
 -14   2   6     1690.42     1724.40     20.99 o 
 -12   2   6        1.61       10.85      7.27 o 
 -10   2   6     2578.00     2550.27     20.41 o 
  -8   2   6     2698.60     2447.77     32.63 o 
  -6   2   6     1039.59      772.77     12.45 o 
  -4   2   6    14641.71    14881.19     96.93 o 
  -2   2   6     3976.02     4902.06     37.77 o 
   0   2   6      451.72      518.33      9.68 o 
   2   2   6      456.31      487.47      6.57 o 
   4   2   6      602.25      605.04      8.30 o 
   6   2   6     2104.37     2315.59     47.13 o 
   8   2   6       50.91       38.36     40.18 o 
  10   2   6       15.24       26.37     30.92 o 
 -19   3   6       64.81       82.29     15.48 o 
 -17   3   6       29.63       36.22     13.81 o 
 -15   3   6       16.63       25.94     11.73 o 
 -13   3   6     1303.89     1389.46     28.36 o 
 -11   3   6       28.98      101.53      7.63 o 
  -9   3   6     1295.38     1133.35     12.70 o 
  -7   3   6       31.35       88.90      5.97 o 
  -5   3   6     1578.81     1820.48     18.33 o 
  -3   3   6     2598.17     3021.68     21.73 o 
  -1   3   6     6687.64     6905.85     39.32 o 
   1   3   6      840.05      794.75     11.76 o 
   3   3   6      227.03      257.83     10.58 o 
   5   3   6       32.99       47.99      3.95 o 
   7   3   6      131.61      109.43     28.33 o 
   9   3   6      223.92      194.81     32.76 o 
  11   3   6       10.12       12.46     32.92 o 
 -18   4   6        2.57       14.70     14.53 o 
 -16   4   6      331.16      326.77     15.31 o 
 -14   4   6      255.47      262.55     12.29 o 
 -12   4   6      867.55      859.49     18.26 o 
 -10   4   6      226.23      267.12     12.04 o 
  -8   4   6     4508.59     4764.45     33.61 o 
  -6   4   6     1191.79     1182.35     17.66 o 
  -4   4   6     2297.88     1953.46     21.44 o 
  -2   4   6    11560.46    12315.53     65.84 o 
   0   4   6      123.82       37.88      8.07 o 
   2   4   6      232.47      250.71     12.43 o 
   4   4   6       23.88        6.32      3.81 o 
   6   4   6      857.12      784.07     25.17 o 
   8   4   6      602.75      600.93     54.80 o 
  10   4   6        5.45       -3.61     28.33 o 
 -19   5   6      210.23      249.71     19.34 o 
 -17   5   6      400.28      423.59     19.56 o 
 -15   5   6        4.03        7.38      9.72 o 
 -13   5   6     1842.68     1831.70     20.39 o 
 -11   5   6     4024.80     3853.53     35.30 o 
  -9   5   6      384.61      301.38     12.96 o 
  -7   5   6     1486.08     1249.79     23.71 o 
  -5   5   6       82.29       86.99      9.41 o 
  -3   5   6     2954.97     2464.50     21.52 o 
  -1   5   6     5183.40     4854.40     34.58 o 
   1   5   6     2440.37     2220.40     17.34 o 
   3   5   6     1223.46     1355.86     13.21 o 
   5   5   6     1231.49     1228.89     34.01 o 
   7   5   6        8.11       41.92     27.03 o 
   9   5   6      656.71      759.30     47.98 o 
  11   5   6       27.56       67.32     36.09 o 
 -18   6   6       64.21       39.17     14.37 o 
 -16   6   6     1555.13     1582.07     24.81 o 
 -14   6   6     2145.80     2182.20     26.22 o 
 -12   6   6     2401.56     2217.91     35.06 o 
 -10   6   6     2104.24     1792.55     21.79 o 
  -8   6   6     6715.81     6138.09     44.27 o 
  -6   6   6    18284.21    17314.11    119.83 o 
  -4   6   6       17.59       22.12      8.73 o 
  -2   6   6     5811.03     5057.39     33.40 o 
   0   6   6      708.32      807.73     12.06 o 
   2   6   6     8313.51     8385.87     44.80 o 
   4   6   6      837.73      882.94     13.49 o 
   6   6   6     1097.32     1203.61     48.00 o 
   8   6   6      255.59      322.84     42.23 o 
  10   6   6       16.44       46.94     40.88 o 
 -17   7   6        1.77       19.67     18.07 o 
 -15   7   6      665.45      656.38     17.93 o 
 -13   7   6     1622.59     1642.61     26.07 o 
 -11   7   6     1508.15     1429.48     23.06 o 
  -9   7   6       24.37       92.41     10.57 o 
  -7   7   6     4973.63     4760.03     48.35 o 
  -5   7   6      399.73      409.85     18.15 o 
  -3   7   6     2919.23     2306.27     21.62 o 
  -1   7   6       45.13      171.52     11.32 o 
   1   7   6       97.29      181.56      9.66 o 
   3   7   6     1146.42     1181.67     16.03 o 
   5   7   6      889.97      940.46     10.18 o 
   7   7   6      242.25      263.94      8.42 o 
   9   7   6      521.36      685.02     48.64 o 
 -18   8   6       41.63       42.17     17.63 o 
 -16   8   6       37.23       57.37     13.30 o 
 -14   8   6       27.20       26.38     12.77 o 
 -12   8   6       74.68      103.17     15.86 o 
 -10   8   6      634.00      601.74     19.23 o 
  -8   8   6     1256.38     1367.88     21.43 o 
  -6   8   6      162.56      217.48     16.09 o 
  -4   8   6     6178.59     6282.81     47.46 o 
  -2   8   6      216.16      225.03     12.72 o 
   0   8   6     1061.85     1393.19     19.95 o 
   2   8   6      685.71      795.47     14.98 o 
   4   8   6      121.33      139.42      8.82 o 
   6   8   6        0.25        5.58      3.71 o 
   8   8   6      789.23      730.94     39.17 o 
  10   8   6      383.71      375.70     41.27 o 
 -17   9   6      644.05      665.62     17.59 o 
 -15   9   6      117.34      113.77     18.11 o 
 -13   9   6      160.76      157.53     20.95 o 
 -11   9   6      168.14      176.50     16.33 o 
  -9   9   6       93.37      110.54     20.36 o 
  -7   9   6      370.97      364.98     19.87 o 
  -5   9   6      377.24      422.30     20.11 o 
  -3   9   6     4517.93     4593.30     38.36 o 
  -1   9   6      677.77      537.86     16.49 o 
   1   9   6      201.23      257.34     19.23 o 
   3   9   6      717.39      693.37     16.78 o 
   5   9   6      138.46      127.79      7.98 o 
   7   9   6      244.51      185.42     16.09 o 
   9   9   6     1018.67     1022.27     42.41 o 
 -18  10   6        8.20        6.02     14.69 o 
 -16  10   6     1082.62     1117.57     25.54 o 
 -14  10   6      128.12      213.65     18.97 o 
 -12  10   6     1362.37     1189.54     26.30 o 
 -10  10   6      335.54      315.65     18.74 o 
  -8  10   6     1394.30     1430.77     30.49 o 
  -6  10   6     1541.37     1406.16     26.62 o 
  -4  10   6       23.85       31.54     14.09 o 
  -2  10   6       27.57      110.50     14.00 o 
   0  10   6      166.77      256.11     15.25 o 
   2  10   6     1696.74     1635.46     22.37 o 
   4  10   6        9.76       23.70     10.10 o 
   6  10   6      385.19      431.62     10.21 o 
   8  10   6     1265.02     1126.20     33.32 o 
  10  10   6        5.99      -15.79     28.43 o 
 -17  11   6      136.95      150.63     25.31 o 
 -15  11   6     1645.24     1796.96     34.70 o 
 -13  11   6      511.69      451.96     21.46 o 
 -11  11   6     2074.16     1932.76     32.77 o 
  -9  11   6     1454.91     1391.93     23.23 o 
  -7  11   6     6094.01     6219.44     59.26 o 
  -5  11   6     2748.76     2971.19     40.12 o 
  -3  11   6     5693.31     5456.13     42.88 o 
  -1  11   6     1318.61     1243.32     23.56 o 
   1  11   6     5869.42     5771.37     48.05 o 
   3  11   6     2609.83     2623.60     29.29 o 
   5  11   6      194.88      173.03     11.08 o 
   7  11   6      194.04      274.52     18.58 o 
   9  11   6      698.48      673.95     33.25 o 
 -16  12   6      810.92      838.64     26.58 o 
 -14  12   6       43.38       30.66     17.53 o 
 -12  12   6     1289.53     1444.69     28.27 o 
 -10  12   6      104.47      154.88     16.73 o 
  -8  12   6      744.55      687.21     26.75 o 
  -6  12   6     1752.52     1944.00     33.78 o 
  -4  12   6     2999.67     2742.74     42.94 o 
  -2  12   6     5333.33     4950.49     48.71 o 
   0  12   6       84.95       89.91     20.06 o 
   2  12   6      377.24      416.10     19.10 o 
   4  12   6       22.46       10.13     11.21 o 
   6  12   6        7.85        7.52      8.41 o 
   8  12   6      710.56      715.28     29.26 o 
 -17  13   6       98.67       63.11     21.85 o 
 -15  13   6      154.49      152.66     42.14 o 
 -13  13   6      147.60      143.60     24.05 o 
 -11  13   6     2048.95     2005.12     29.81 o 
  -9  13   6      807.79      794.60     23.00 o 
  -7  13   6       28.81       18.30     22.30 o 
  -5  13   6       57.11       54.22     24.00 o 
  -3  13   6      368.64      471.76     22.51 o 
  -1  13   6        1.20        6.60     17.17 o 
   1  13   6      479.00      450.23     21.58 o 
   3  13   6      355.96      358.41     18.14 o 
   5  13   6      111.36      102.05     12.99 o 
   7  13   6      219.25      179.70     11.39 o 
   9  13   6       16.90        5.77     17.30 o 
 -16  14   6        8.15        1.30     17.98 o 
 -14  14   6       90.22      107.03     21.95 o 
 -12  14   6      530.98      392.50     23.99 o 
 -10  14   6       34.04       21.19     20.11 o 
  -8  14   6      214.35      259.77     29.20 o 
  -6  14   6      152.25      106.11     24.52 o 
  -4  14   6       94.70      157.90     26.83 o 
  -2  14   6      809.12      800.04     25.87 o 
   0  14   6      219.89      247.01     23.66 o 
   2  14   6     1305.96     1329.70     31.51 o 
   4  14   6      223.53      220.57     15.33 o 
   6  14   6       22.81       31.01     10.53 o 
   8  14   6      137.62      126.27     17.51 o 
 -15  15   6       10.59        1.58     18.56 o 
 -13  15   6       47.24       51.24     20.56 o 
 -11  15   6      129.86      108.88     24.19 o 
  -9  15   6       57.85       67.52     19.82 o 
  -7  15   6     1710.69     1819.20     42.81 o 
  -5  15   6     2492.95     2768.29     50.49 o 
  -3  15   6      585.86      546.27     66.70 o 
  -1  15   6      931.91      966.77     27.98 o 
   1  15   6      291.50      318.54     24.49 o 
   3  15   6       99.79       97.17     18.20 o 
   5  15   6       29.21        7.01     11.85 o 
   7  15   6        3.27        6.05      9.55 o 
 -14  16   6     1332.23     1240.80     48.66 o 
 -12  16   6       46.01       46.55     20.21 o 
 -10  16   6        1.41       19.97     18.21 o 
  -8  16   6     1592.60     1452.13     39.28 o 
  -6  16   6      398.29      451.36     32.13 o 
  -4  16   6       67.77       81.53     28.70 o 
  -2  16   6      240.47      250.10     25.61 o 
   0  16   6        0.07        7.06     19.85 o 
   2  16   6      691.52      712.52     24.79 o 
   4  16   6      273.01      214.62     22.58 o 
   6  16   6      311.16      361.18     15.96 o 
 -15  17   6      441.33      448.69     87.26 o 
 -13  17   6     1318.25     1198.30     36.89 o 
 -11  17   6     3010.27     3169.72     42.59 o 
  -9  17   6       33.46       44.04     19.65 o 
  -7  17   6     1628.93     1800.15     44.80 o 
  -5  17   6        6.81       10.92     25.19 o 
  -3  17   6     3646.00     3531.24     49.19 o 
  -1  17   6     2226.18     2343.44     41.58 o 
   1  17   6      126.17      123.43     19.97 o 
   3  17   6      142.03      160.90     21.68 o 
   5  17   6      351.99      392.80     27.21 o 
   7  17   6      301.79      351.68     21.83 o 
 -14  18   6        0.10       10.11     23.77 o 
 -12  18   6      104.90      112.51     26.45 o 
 -10  18   6        0.62       22.78     20.86 o 
  -8  18   6     1440.06     1425.51     40.07 o 
  -6  18   6       86.54      121.87     38.21 o 
  -4  18   6        5.41        7.74     29.04 o 
  -2  18   6       13.48       30.85     21.49 o 
   0  18   6     1701.68     1553.75     33.94 o 
   2  18   6      514.70      561.41     26.29 o 
   4  18   6      303.56      361.64     21.75 o 
   6  18   6      115.13      126.27     16.91 o 
 -13  19   6      417.86      364.07     27.74 o 
 -11  19   6        6.68       24.85     20.80 o 
  -9  19   6      169.96      153.36     23.16 o 
  -7  19   6      362.50      443.75     38.05 o 
  -5  19   6     1193.07     1202.90     49.80 o 
  -3  19   6       81.31       87.52     24.13 o 
  -1  19   6      747.58      856.77     30.57 o 
   1  19   6      316.97      330.63     26.17 o 
   3  19   6      229.08      263.48     23.74 o 
   5  19   6       53.64       55.54     17.89 o 
 -12  20   6       40.76       53.17     21.99 o 
 -10  20   6       11.60       19.15     22.20 o 
  -8  20   6     1603.21     1433.51     53.74 o 
  -6  20   6       79.15       58.09     30.31 o 
  -4  20   6       59.12       56.62     29.13 o 
  -2  20   6       62.99       49.54     27.83 o 
   0  20   6     1026.37     1141.87     34.05 o 
   2  20   6      290.74      306.18     31.90 o 
   4  20   6       69.29       72.24     20.75 o 
 -11  21   6       52.05      121.64     44.75 o 
  -9  21   6       62.15       90.48     30.76 o 
  -7  21   6       36.25       37.25     31.55 o 
  -5  21   6      134.99      138.74     39.72 o 
  -3  21   6      292.90      306.24     30.02 o 
  -1  21   6      157.57       92.59     26.00 o 
   1  21   6      715.68      667.28     30.21 o 
   3  21   6        7.24       10.57     21.67 o 
 -10  22   6      229.89      329.84     28.34 o 
  -8  22   6        9.75       47.05     42.98 o 
  -6  22   6      480.76      582.94     45.27 o 
  -4  22   6      284.64      287.16     84.04 o 
  -2  22   6      631.34      676.61     32.31 o 
   0  22   6      582.32      490.38     30.56 o 
   2  22   6      370.30      459.19     34.23 o 
  -9  23   6        1.13      -35.46     35.77 o 
  -7  23   6     1620.59     1696.81     63.88 o 
  -5  23   6      366.65      303.67    121.95 o 
  -3  23   6      162.62      172.56     29.72 o 
  -1  23   6      299.65      392.37     31.10 o 
   1  23   6        9.28       16.71     23.59 o 
  -6  24   6       33.23       61.94     35.27 o 
  -4  24   6      204.75      107.20     61.16 o 
  -2  24   6      310.61      334.83     33.71 o 
 -19   1   7       25.21       32.94     12.46 o 
 -17   1   7      342.93      410.56     17.25 o 
 -15   1   7      236.85      251.09     16.51 o 
 -13   1   7     2203.01     2246.41     42.71 o 
 -11   1   7     3104.74     2860.46     59.82 o 
  -9   1   7      418.91      442.07     27.36 o 
  -7   1   7     2719.51     2924.53     40.67 o 
  -5   1   7    21290.64    24495.60    339.83 o 
  -3   1   7     1942.23     1689.14     21.51 o 
  -1   1   7      469.01      465.37      9.68 o 
   1   1   7      302.52      256.69      6.70 o 
   3   1   7      219.83      251.15      5.97 o 
   5   1   7       75.19       72.44     26.45 o 
   7   1   7       90.98       85.85     28.41 o 
   9   1   7       58.45       49.32     31.00 o 
 -18   2   7      114.81      112.12     13.70 o 
 -16   2   7     1850.56     1965.89     27.53 o 
 -14   2   7      760.22      811.16     18.43 o 
 -12   2   7     2751.47     3203.92     42.13 o 
 -10   2   7        8.22       17.06      9.62 o 
  -8   2   7    15887.66    15910.82    137.55 o 
  -6   2   7     2272.06     2499.62     17.44 o 
  -4   2   7    10959.61    10299.61     52.09 o 
  -2   2   7       56.49      235.43      8.61 o 
   0   2   7     4341.20     3907.60     23.96 o 
   2   2   7     3701.98     3824.35     31.10 o 
   4   2   7       54.59       40.16      5.10 o 
   6   2   7     3596.08     3635.38     60.70 o 
   8   2   7        0.39        8.60     26.45 o 
 -19   3   7        4.25       11.14     11.74 o 
 -17   3   7      173.68      181.20     13.19 o 
 -15   3   7      577.27      574.83     21.61 o 
 -13   3   7        6.64        6.76     11.86 o 
 -11   3   7     3656.36     3506.45     63.16 o 
  -9   3   7      428.05      453.73     16.33 o 
  -7   3   7    26027.03    26972.10    525.85 o 
  -5   3   7     2588.96     2285.59     23.44 o 
  -3   3   7    23474.09    25047.66    151.85 o 
  -1   3   7       15.55       15.57      6.99 o 
   1   3   7     1392.16     1457.73     19.16 o 
   3   3   7     3281.74     3560.77     30.50 o 
   5   3   7      318.11      420.86     42.92 o 
   7   3   7     1603.26     1618.43     49.32 o 
   9   3   7        1.55      -15.10     34.78 o 
 -18   4   7      149.20      143.97     13.21 o 
 -16   4   7     1063.25     1077.94     19.57 o 
 -14   4   7      527.60      561.03     17.14 o 
 -12   4   7     4838.93     4653.71     41.01 o 
 -10   4   7     1817.69     1664.23     18.39 o 
  -8   4   7     1920.61     1698.78     27.12 o 
  -6   4   7     4066.75     5117.22     36.48 o 
  -4   4   7     6036.80     5438.54     40.85 o 
  -2   4   7     4034.54     3525.54     25.29 o 
   0   4   7      276.41      253.53      8.56 o 
   2   4   7     1441.97     1500.87     24.71 o 
   4   4   7      264.84      274.47     19.29 o 
   6   4   7       92.43       93.00     30.33 o 
   8   4   7      727.00      569.29     39.98 o 
  10   4   7        3.06       26.52     33.51 o 
 -19   5   7        1.90        5.10     12.64 o 
 -17   5   7      298.96      332.15     30.32 o 
 -15   5   7      312.95      333.73     28.21 o 
 -13   5   7      480.90      467.65     14.56 o 
 -11   5   7      731.37      600.66     14.58 o 
  -9   5   7     2401.19     2451.13     25.41 o 
  -7   5   7     8170.06     7664.11     52.40 o 
  -5   5   7     4354.16     4562.25     34.56 o 
  -3   5   7     4263.92     4723.42     31.65 o 
  -1   5   7       94.78       86.49      9.09 o 
   1   5   7     1622.30     1659.66     19.87 o 
   3   5   7     1555.49     1460.31     20.55 o 
   5   5   7     2990.89     3207.67     53.60 o 
   7   5   7      447.33      450.80     36.79 o 
   9   5   7       77.39       51.31     38.28 o 
 -18   6   7       93.58       55.23     14.99 o 
 -16   6   7      181.68      220.57     16.82 o 
 -14   6   7      523.22      528.01     13.86 o 
 -12   6   7      900.84      924.54     17.32 o 
 -10   6   7      578.92      473.40     15.22 o 
  -8   6   7     2792.66     2883.20     29.33 o 
  -6   6   7      302.19      324.82     13.10 o 
  -4   6   7     3061.80     3557.85     33.75 o 
  -2   6   7      640.31      675.62     12.66 o 
   0   6   7     1825.02     1501.19     16.73 o 
   2   6   7        4.58       17.81      7.31 o 
   4   6   7      580.65      494.07     14.40 o 
   6   6   7      800.91      836.62     41.11 o 
   8   6   7      346.41      346.93     38.68 o 
 -19   7   7       29.47       14.75     15.09 o 
 -17   7   7     1605.58     1611.52     37.55 o 
 -15   7   7     1673.02     1827.07     21.93 o 
 -13   7   7     1445.60     1309.07     23.83 o 
 -11   7   7      340.37      378.89     15.59 o 
  -9   7   7     2043.56     2096.88     25.01 o 
  -7   7   7     4264.62     4260.64     50.02 o 
  -5   7   7     3009.42     3318.39     78.86 o 
  -3   7   7     3087.49     2943.50     26.81 o 
  -1   7   7       50.40       57.92      9.19 o 
   1   7   7     5426.74     5392.52     45.47 o 
   3   7   7      282.78      389.75     11.42 o 
   5   7   7      694.35      562.17     22.77 o 
   7   7   7      165.11      151.76     20.25 o 
   9   7   7       62.29      100.95     42.76 o 
 -18   8   7      187.74      122.59     17.10 o 
 -16   8   7      112.18      109.69     15.34 o 
 -14   8   7       80.92       90.19     18.39 o 
 -12   8   7     1701.07     1659.82     25.11 o 
 -10   8   7      184.39      159.64     13.45 o 
  -8   8   7      360.30      370.08     37.19 o 
  -6   8   7      808.85      854.76     16.64 o 
  -4   8   7     6358.45     5480.79     43.01 o 
  -2   8   7     7005.46     6615.73     47.05 o 
   0   8   7     4050.67     4319.77     32.25 o 
   2   8   7     1161.97     1162.83     17.15 o 
   4   8   7       41.62       30.08      6.87 o 
   6   8   7     1237.05     1232.61     44.42 o 
   8   8   7      586.82      553.11     35.22 o 
 -17   9   7      117.11       72.22     25.04 o 
 -15   9   7       65.58       24.40     15.77 o 
 -13   9   7      335.56      358.13     17.04 o 
 -11   9   7     3220.48     2984.71     34.15 o 
  -9   9   7      517.22      550.95     21.62 o 
  -7   9   7     4527.21     4533.92     69.21 o 
  -5   9   7     1067.21     1055.18     38.59 o 
  -3   9   7     7077.36     6898.76     51.99 o 
  -1   9   7     2630.58     2800.98     27.29 o 
   1   9   7     1079.17     1026.52     18.34 o 
   3   9   7      334.65      344.06     13.25 o 
   5   9   7       38.67       11.71      5.64 o 
   7   9   7      184.16      189.54     15.47 o 
   9   9   7     1722.14     1486.18     56.68 o 
 -18  10   7      744.84      675.12     22.68 o 
 -16  10   7     2309.65     2368.56     32.09 o 
 -14  10   7       87.12       74.05     14.70 o 
 -12  10   7     1908.89     1800.60     31.43 o 
 -10  10   7      446.83      553.41     27.68 o 
  -8  10   7     2063.50     1918.16     39.02 o 
  -6  10   7     8762.52     9140.76     73.32 o 
  -4  10   7       39.88       88.30     14.89 o 
  -2  10   7     1016.83      893.01     19.60 o 
   0  10   7      295.48      300.05     21.05 o 
   2  10   7     3935.00     3967.28     41.39 o 
   4  10   7       90.92      105.39     11.46 o 
   6  10   7      746.59      602.70     19.20 o 
   8  10   7     1868.68     1939.96     51.66 o 
 -17  11   7      190.83      173.72     24.46 o 
 -15  11   7       10.23       16.85     16.85 o 
 -13  11   7      105.72      147.05     17.04 o 
 -11  11   7       31.11       61.87     16.09 o 
  -9  11   7       12.59       10.85     13.06 o 
  -7  11   7      246.08      244.82     22.79 o 
  -5  11   7      132.12       75.65     15.70 o 
  -3  11   7     1139.43     1019.43     21.78 o 
  -1  11   7      404.44      381.53     17.40 o 
   1  11   7       22.69       20.69     13.22 o 
   3  11   7       30.02       22.02     10.41 o 
   5  11   7      171.82      126.92     11.57 o 
   7  11   7      427.35      433.06     24.49 o 
 -16  12   7       85.53       48.45     28.74 o 
 -14  12   7      568.34      582.96     26.98 o 
 -12  12   7       13.94       31.77     16.15 o 
 -10  12   7      135.63      106.85     16.52 o 
  -8  12   7     1440.31     1469.98     44.03 o 
  -6  12   7      822.39      744.19     28.28 o 
  -4  12   7       16.84       28.87     16.90 o 
  -2  12   7       29.39       41.77     15.93 o 
   0  12   7      716.86      769.50     25.76 o 
   2  12   7      417.15      426.20     17.03 o 
   4  12   7       11.44       10.79     10.37 o 
   6  12   7      199.69      183.44     10.01 o 
   8  12   7      117.68       97.46     19.11 o 
 -17  13   7      301.46      234.45     56.68 o 
 -15  13   7        7.49       11.08     17.60 o 
 -13  13   7     1140.37     1059.75     26.77 o 
 -11  13   7     2685.24     2676.69     33.28 o 
  -9  13   7        0.35        5.03     22.45 o 
  -7  13   7      104.06       93.58     28.21 o 
  -5  13   7     1189.60     1225.69     27.88 o 
  -3  13   7     8272.94     7984.74     60.83 o 
  -1  13   7      747.45      729.60     28.67 o 
   1  13   7      135.21      151.50     16.83 o 
   3  13   7      953.10      878.50     22.33 o 
   5  13   7      117.08      145.95     10.84 o 
   7  13   7      257.36      272.67     29.40 o 
 -16  14   7      156.94      143.24    103.94 o 
 -14  14   7       13.29       25.01     18.35 o 
 -12  14   7       27.52       66.92     19.80 o 
 -10  14   7       36.50       40.06     22.07 o 
  -8  14   7     1476.54     1547.98     37.08 o 
  -6  14   7     3980.52     4147.86     55.17 o 
  -4  14   7       90.85      107.78     22.99 o 
  -2  14   7        4.09       20.91     19.83 o 
   0  14   7     1193.03     1309.41     88.71 o 
   2  14   7      429.03      406.19     19.19 o 
   4  14   7      298.20      295.65     14.80 o 
   6  14   7      214.19      201.63     12.08 o 
 -15  15   7      215.02      263.75     53.25 o 
 -13  15   7     1216.60     1113.78     39.02 o 
 -11  15   7       17.28       47.93     17.87 o 
  -9  15   7     1031.46      984.04     33.41 o 
  -7  15   7     1688.51     1940.03     45.04 o 
  -5  15   7      678.28      600.80     31.84 o 
  -3  15   7     7184.35     7257.02     67.12 o 
  -1  15   7      347.34      360.74     24.82 o 
   1  15   7     1789.16     1782.50     36.23 o 
   3  15   7      575.06      559.24     19.16 o 
   5  15   7        1.84        7.28     10.69 o 
   7  15   7      183.65      178.06     21.12 o 
 -14  16   7        1.32        4.44     17.03 o 
 -12  16   7     2873.09     2772.05     69.11 o 
 -10  16   7      130.99      144.72     20.16 o 
  -8  16   7       44.83       65.52     30.95 o 
  -6  16   7      767.23      954.78     36.37 o 
  -4  16   7      433.96      563.19     27.71 o 
  -2  16   7     9000.20     9059.77     71.02 o 
   0  16   7       99.69      128.92     21.76 o 
   2  16   7      424.50      435.30     28.30 o 
   4  16   7        0.52       15.91     14.48 o 
   6  16   7       28.24       28.35     13.28 o 
 -15  17   7      120.93       56.49     25.08 o 
 -13  17   7        0.14        1.56     19.13 o 
 -11  17   7      281.57      267.97     33.01 o 
  -9  17   7        3.65      -24.40     27.34 o 
  -7  17   7      300.61      370.47     36.08 o 
  -5  17   7       26.12       34.95     21.12 o 
  -3  17   7     2055.50     2137.14     36.29 o 
  -1  17   7        0.60        3.18     17.54 o 
   1  17   7       14.45       -1.09     15.68 o 
   3  17   7      223.79      132.93     20.43 o 
   5  17   7        0.95        3.70     12.67 o 
 -14  18   7      139.79      124.93     52.20 o 
 -12  18   7       51.65       82.81     24.25 o 
 -10  18   7       11.35       32.63     20.25 o 
  -8  18   7      205.51      169.91     32.74 o 
  -6  18   7      336.84      320.83     33.46 o 
  -4  18   7       68.67       44.81     23.68 o 
  -2  18   7        1.49       18.14     21.50 o 
   0  18   7       57.56       54.58     20.45 o 
   2  18   7        7.64        5.12     19.09 o 
   4  18   7       58.47       53.60     17.53 o 
 -13  19   7      137.86       70.56     21.41 o 
 -11  19   7      166.80      180.44     25.57 o 
  -9  19   7       16.61       15.50     27.86 o 
  -7  19   7      685.03      732.03     36.78 o 
  -5  19   7        8.52        1.54     20.34 o 
  -3  19   7     1229.56     1322.82     35.25 o 
  -1  19   7      173.20      190.18     25.82 o 
   1  19   7     1495.60     1435.48     35.59 o 
   3  19   7      300.27      261.18     22.67 o 
 -12  20   7      128.13      139.82     32.83 o 
 -10  20   7      367.26      502.46     31.90 o 
  -8  20   7     1567.19     1476.36     44.24 o 
  -6  20   7      308.88      376.72     40.26 o 
  -4  20   7      392.01      409.48     30.10 o 
  -2  20   7      105.36       96.13     26.00 o 
   0  20   7      120.55       92.33     25.70 o 
   2  20   7      201.02      218.38     26.43 o 
 -11  21   7      536.32      664.22     32.16 o 
  -9  21   7      400.00      373.76     40.21 o 
  -7  21   7       77.44      167.39     37.12 o 
  -5  21   7       28.83       26.04     29.85 o 
  -3  21   7      745.40      728.65     31.63 o 
  -1  21   7      727.84      823.47     31.92 o 
   1  21   7      588.60      621.32     30.42 o 
 -10  22   7       85.98       68.80     35.94 o 
  -8  22   7      190.40      200.12     65.20 o 
  -6  22   7      520.89      613.84     46.93 o 
  -4  22   7      222.89      204.19     30.98 o 
  -2  22   7       28.51       19.94     26.55 o 
   0  22   7     1339.73     1304.63     38.31 o 
  -7  23   7       13.74       42.87     44.52 o 
  -5  23   7        0.03        9.33     28.55 o 
  -3  23   7        5.62       21.22     26.12 o 
  -1  23   7      859.16      766.13     92.71 o 
 -18   0   8      330.50      370.94     22.01 o 
 -16   0   8      934.58      899.21     52.97 o 
 -14   0   8     1246.80     1309.10     27.02 o 
 -12   0   8    16988.61    17078.12    226.49 o 
 -10   0   8      732.86      745.23     40.18 o 
  -8   0   8     4165.67     4401.95     76.71 o 
  -6   0   8     2508.64     2942.86     52.06 o 
  -4   0   8     6173.49     5235.72    102.29 o 
  -2   0   8     4779.91     4824.77     42.91 o 
   0   0   8       87.39       70.11      8.81 o 
   2   0   8    23594.86    24200.57    179.77 o 
   4   0   8       48.22       42.01     58.45 o 
   6   0   8     2039.82     2281.34     73.06 o 
   8   0   8       79.79       71.23     45.66 o 
 -19   1   8       12.89        9.99     10.41 o 
 -17   1   8      680.27      719.55     18.99 o 
 -15   1   8      132.92      117.34      9.99 o 
 -13   1   8      741.92      750.24     24.65 o 
 -11   1   8      145.15      125.99     27.40 o 
  -9   1   8     7203.10     7616.18     80.05 o 
  -7   1   8      136.51      333.29     21.28 o 
  -5   1   8     3896.55     3932.68     28.41 o 
  -3   1   8     1145.97     1020.67     13.89 o 
  -1   1   8       43.79       50.51      7.34 o 
   1   1   8     4338.87     4487.13     26.41 o 
   3   1   8     6313.52     5812.54     49.15 o 
   5   1   8     2256.48     2412.48     51.00 o 
   9   1   8      111.19      156.80     36.16 o 
 -18   2   8       54.89       48.50     12.31 o 
 -16   2   8       10.71       14.74      9.66 o 
 -14   2   8       53.90       39.70      8.25 o 
 -12   2   8       36.90       36.50      8.25 o 
 -10   2   8      723.73      673.51     27.75 o 
  -8   2   8     1042.74      932.82     34.11 o 
  -6   2   8     4822.05     5582.35     43.63 o 
  -4   2   8       82.45       52.73      6.46 o 
  -2   2   8      590.02      618.20     11.09 o 
   0   2   8      336.96      385.28     11.37 o 
   2   2   8       69.52       95.28      9.10 o 
   4   2   8      227.71      246.42      7.65 o 
   6   2   8       33.38       54.47     29.04 o 
   8   2   8      126.41      182.65     49.32 o 
 -19   3   8       96.55       66.62     13.61 o 
 -17   3   8        1.65        1.91     10.40 o 
 -15   3   8        1.16        3.95      9.04 o 
 -13   3   8        4.60       25.05      6.94 o 
 -11   3   8     2991.67     2839.46     75.90 o 
  -9   3   8     1104.46     1196.76     22.31 o 
  -7   3   8      386.43      443.02      7.78 o 
  -5   3   8     1728.64     2153.19     18.34 o 
  -3   3   8      223.62      294.86      9.93 o 
  -1   3   8     2576.01     2585.86     21.52 o 
   1   3   8        3.27       11.94      7.58 o 
   3   3   8     1993.10     1731.16     16.18 o 
   5   3   8      420.81      479.65     92.24 o 
   7   3   8       25.30       34.95     34.78 o 
   9   3   8        0.07      -14.61     45.66 o 
 -18   4   8      659.66      579.80     20.52 o 
 -16   4   8      107.15      135.12     13.22 o 
 -14   4   8      108.44      107.44     11.27 o 
 -12   4   8     1014.58     1073.02     28.59 o 
 -10   4   8        2.08        7.22     13.98 o 
  -8   4   8      132.23      159.57     11.57 o 
  -6   4   8      568.19      801.35     13.44 o 
  -4   4   8      162.75      410.95     10.53 o 
  -2   4   8       53.10       65.77      7.73 o 
   0   4   8     2981.67     2622.24     26.42 o 
   2   4   8      250.94      324.46     17.65 o 
   4   4   8      562.51      547.86     15.13 o 
   6   4   8      948.00      845.52     40.67 o 
   8   4   8       20.35       16.44     43.84 o 
 -19   5   8      246.15      212.50     40.95 o 
 -17   5   8      824.57      793.37     21.35 o 
 -15   5   8      257.25      294.33     18.36 o 
 -13   5   8     3013.17     2932.75     33.08 o 
 -11   5   8     1326.15     1209.44     18.42 o 
  -9   5   8     1874.24     1942.59     27.65 o 
  -7   5   8     1287.54     1161.74     24.24 o 
  -5   5   8     2911.18     3275.02     28.34 o 
  -3   5   8     7397.30     7179.59     44.15 o 
  -1   5   8      487.24      556.47     12.71 o 
   1   5   8     1161.38     1261.55     21.64 o 
   3   5   8       30.90       53.07      6.09 o 
   5   5   8    11223.68    10830.05    273.39 o 
   7   5   8      179.45      178.26     39.70 o 
 -18   6   8       80.88      110.32     19.48 o 
 -16   6   8      903.74      912.09     48.85 o 
 -14   6   8       75.59       51.43     10.76 o 
 -12   6   8     4102.22     3894.20     88.31 o 
 -10   6   8      477.22      537.32     15.39 o 
  -8   6   8    25569.35    26951.65    178.54 o 
  -6   6   8     4696.06     4684.29     48.77 o 
  -4   6   8     3923.87     3942.21     35.08 o 
  -2   6   8     2207.17     1921.51     23.03 o 
   0   6   8     5558.92     5831.78     65.97 o 
   2   6   8     3815.19     4117.26     40.81 o 
   4   6   8      344.40      321.35     10.89 o 
   6   6   8      326.14      392.80     16.05 o 
   8   6   8        3.35       11.28     29.62 o 
 -19   7   8       22.82       27.88     20.03 o 
 -17   7   8     1720.72     1568.07     45.61 o 
 -15   7   8      291.12      291.96     11.64 o 
 -13   7   8      418.05      447.78     14.12 o 
 -11   7   8     1200.65     1039.17     25.35 o 
  -9   7   8       22.76       48.17      9.81 o 
  -7   7   8     1425.50     1349.25     20.92 o 
  -5   7   8      200.37      165.25     13.23 o 
  -3   7   8     4545.05     4093.82     36.85 o 
  -1   7   8        1.94       21.86     12.13 o 
   1   7   8     2326.03     2559.36     27.48 o 
   3   7   8      174.30      191.31     15.26 o 
   5   7   8     1405.22     1666.68     49.30 o 
   7   7   8      317.92      374.03     39.25 o 
 -18   8   8      391.29      342.05     19.72 o 
 -16   8   8      723.34      645.84     15.77 o 
 -14   8   8       20.31       19.50     11.00 o 
 -12   8   8      191.76      191.57     38.17 o 
 -10   8   8     3811.21     3805.53     65.38 o 
  -8   8   8      396.17      400.08     29.24 o 
  -6   8   8     1690.75     1599.40     23.63 o 
  -4   8   8      142.94      164.19     15.87 o 
  -2   8   8      519.19      516.22     15.79 o 
   0   8   8      431.04      425.24     14.93 o 
   2   8   8        7.78        6.84      8.04 o 
   4   8   8       26.98       15.59     11.72 o 
   6   8   8      478.13      420.96     22.11 o 
   8   8   8       95.01       42.48     34.80 o 
 -17   9   8       52.39       23.25     12.93 o 
 -15   9   8      289.65      195.47     29.40 o 
 -13   9   8      140.06      162.79     14.48 o 
 -11   9   8      246.88      259.67     19.68 o 
  -9   9   8     4893.98     4991.53     64.85 o 
  -7   9   8     1197.36     1150.69     27.55 o 
  -5   9   8      733.77      823.83     18.28 o 
  -3   9   8     2051.06     2011.01     26.15 o 
  -1   9   8       43.12       45.66     12.35 o 
   1   9   8       47.96       76.17     11.52 o 
   3   9   8       67.35       62.67     10.60 o 
   5   9   8     1653.61     1467.24     44.77 o 
   7   9   8      158.56      193.76     30.85 o 
 -18  10   8      114.79       55.80     23.48 o 
 -16  10   8     1293.41     1287.64     25.65 o 
 -14  10   8       66.88       17.96     16.63 o 
 -12  10   8      140.91      127.92     28.18 o 
 -10  10   8       93.27       92.77     15.70 o 
  -8  10   8     2834.20     3055.51     49.41 o 
  -6  10   8     8440.22     8021.18     57.10 o 
  -4  10   8     1592.49     1670.92     26.71 o 
  -2  10   8     1109.16     1153.42     23.73 o 
   0  10   8      768.47      821.83     22.82 o 
   2  10   8      191.32      217.26     12.26 o 
   4  10   8       83.02      104.44     14.66 o 
   6  10   8       99.75      183.37     18.39 o 
 -17  11   8     1206.60     1287.96     26.85 o 
 -15  11   8     1993.36     1966.45     31.87 o 
 -13  11   8     1064.86     1007.78     28.08 o 
 -11  11   8     1248.30     1228.30     36.66 o 
  -9  11   8     2423.13     2465.73     48.60 o 
  -7  11   8     1178.87     1294.36     24.81 o 
  -5  11   8     2661.96     2680.54     32.73 o 
  -3  11   8     4128.18     3854.34     40.02 o 
  -1  11   8      343.54      400.33     17.75 o 
   1  11   8     4623.38     4656.92     40.56 o 
   3  11   8        7.01       16.86     10.48 o 
   5  11   8      434.96      464.04     16.34 o 
   7  11   8      822.52      859.26     44.10 o 
 -16  12   8      168.20      214.06     23.93 o 
 -14  12   8     1148.74      981.06     27.07 o 
 -12  12   8     2629.92     2652.50     49.19 o 
 -10  12   8        1.65        3.42     21.09 o 
  -8  12   8     1868.62     1907.90     39.28 o 
  -6  12   8     2934.36     2756.97     36.50 o 
  -4  12   8     3442.18     3218.96     45.55 o 
  -2  12   8     1694.17     1579.82     28.09 o 
   0  12   8      628.35      615.55     20.24 o 
   2  12   8      175.80      216.65     17.73 o 
   4  12   8       46.59       54.67     16.08 o 
   6  12   8      300.64      334.80     17.72 o 
 -17  13   8       79.75       33.47     31.02 o 
 -15  13   8       57.75       30.83     17.99 o 
 -13  13   8        8.48       20.07     17.09 o 
 -11  13   8       30.61       25.29     21.74 o 
  -9  13   8       47.75       36.79     22.87 o 
  -7  13   8     1372.75     1501.02     89.26 o 
  -5  13   8      225.47      317.11     21.63 o 
  -3  13   8      273.05      271.22     19.97 o 
  -1  13   8       26.10       40.96     15.38 o 
   1  13   8      140.30      156.72     17.07 o 
   3  13   8      512.27      477.63     18.75 o 
   5  13   8       19.09       15.68      8.38 o 
 -16  14   8        1.55        7.07     20.99 o 
 -14  14   8        1.52      -12.07     16.03 o 
 -12  14   8       98.22       64.90     25.56 o 
 -10  14   8      108.85       95.69     17.03 o 
  -8  14   8      371.20      390.87     29.20 o 
  -6  14   8      137.95      154.14     20.77 o 
  -4  14   8      703.66      622.93     24.26 o 
  -2  14   8     1293.33     1386.01     31.15 o 
   0  14   8      200.59      199.98     18.50 o 
   2  14   8      273.63      257.40     19.37 o 
   4  14   8        1.60        2.97     14.35 o 
   6  14   8       35.47       18.95     16.96 o 
 -15  15   8        7.31        0.83     14.46 o 
 -13  15   8      124.71      147.40     27.01 o 
 -11  15   8        0.34        5.97     15.29 o 
  -9  15   8      473.77      550.58     32.48 o 
  -7  15   8      595.38      547.51     36.99 o 
  -5  15   8      146.48      243.04     21.70 o 
  -3  15   8       13.41       33.92     23.69 o 
  -1  15   8      412.17      441.50     23.04 o 
   1  15   8      631.25      656.51     22.31 o 
   3  15   8      299.07      291.26     21.09 o 
   5  15   8      110.77      126.72     12.71 o 
 -14  16   8        0.17       20.86     38.39 o 
 -12  16   8     1624.99     1622.93     44.01 o 
 -10  16   8        5.04       -7.15     18.36 o 
  -8  16   8      831.21      852.14     34.31 o 
  -6  16   8        0.50       -4.09     17.12 o 
  -4  16   8       47.77       55.01     31.86 o 
  -2  16   8      669.36      714.06     24.84 o 
   0  16   8      292.69      316.99     25.60 o 
   2  16   8      191.43      162.82     18.13 o 
   4  16   8        7.76       15.89     12.52 o 
 -15  17   8       10.42        4.08     18.56 o 
 -13  17   8      723.82      788.20     32.00 o 
 -11  17   8      849.40     1017.54     28.05 o 
  -9  17   8      591.14      538.32     37.24 o 
  -7  17   8      169.66      185.93     31.51 o 
  -5  17   8     1498.39     1319.46     33.40 o 
  -3  17   8      197.52      205.72     24.51 o 
  -1  17   8       60.76       53.98     19.48 o 
   1  17   8      147.24      142.54     20.85 o 
   3  17   8       69.52       51.31     15.86 o 
 -14  18   8        7.54        6.11     20.98 o 
 -12  18   8      105.53      103.88     21.42 o 
 -10  18   8      425.49      379.07     35.27 o 
  -8  18   8     1255.26     1383.70     41.00 o 
  -6  18   8      725.86      735.93     28.43 o 
  -4  18   8     3414.24     3323.92     47.70 o 
  -2  18   8       11.57        7.91     19.64 o 
   0  18   8        6.40       26.37     20.72 o 
   2  18   8      144.73      136.32     24.92 o 
 -13  19   8       15.30       35.76     19.63 o 
 -11  19   8        0.57       14.66     24.21 o 
  -9  19   8      185.38      133.45     51.63 o 
  -7  19   8        7.91       44.98     37.59 o 
  -5  19   8      218.70      234.35     30.72 o 
  -3  19   8       60.24       57.30     22.79 o 
  -1  19   8      313.89      290.73     26.70 o 
   1  19   8      609.67      612.51     28.29 o 
   3  19   8       45.96       32.99     20.70 o 
 -12  20   8       56.88       85.11     23.57 o 
 -10  20   8        1.53       11.58     21.71 o 
  -8  20   8       44.29        2.75     38.15 o 
  -6  20   8       10.73       23.62     27.63 o 
  -4  20   8      538.57      519.43     29.04 o 
  -2  20   8      374.02      353.76     32.60 o 
   0  20   8       29.45       28.50     23.07 o 
   2  20   8       32.33       -0.71     19.54 o 
 -11  21   8      131.18      163.68     35.81 o 
  -9  21   8      133.92       87.22     42.36 o 
  -7  21   8       52.04       31.73     31.11 o 
  -5  21   8      576.00      587.16     33.94 o 
  -3  21   8      150.08      105.13     25.58 o 
  -1  21   8      247.80      128.37     32.10 o 
  -8  22   8      425.78      403.45     51.67 o 
  -6  22   8       33.82       15.75     29.54 o 
  -4  22   8      344.94      338.52     30.73 o 
  -2  22   8      532.25      568.99     64.58 o 
  -5  23   8        4.21       12.43     24.44 o 
 -19   1   9       24.27       11.08      9.33 o 
 -17   1   9      174.37      163.60     12.80 o 
 -15   1   9       68.14       71.60     10.12 o 
 -13   1   9     5443.90     5589.85     77.49 o 
 -11   1   9     2151.95     2160.69     45.15 o 
  -9   1   9      493.29      516.65     27.75 o 
  -7   1   9     5863.96     6571.56     89.19 o 
  -5   1   9     1269.04     1154.31     19.90 o 
  -3   1   9     3178.24     3456.24     25.74 o 
  -1   1   9      163.61      258.53     11.57 o 
   1   1   9     2578.59     2489.22     21.51 o 
   3   1   9     1666.02     1684.33     28.32 o 
   7   1   9       94.94      101.28     32.92 o 
 -18   2   9      339.88      339.21     33.27 o 
 -16   2   9      329.68      336.17     28.50 o 
 -14   2   9       15.09       23.22      6.87 o 
 -12   2   9      958.28     1050.43     33.82 o 
 -10   2   9     1306.05     1337.34     28.74 o 
  -8   2   9     7874.85     8099.40     70.30 o 
  -6   2   9       61.25      102.12     18.19 o 
  -4   2   9      927.70      746.25     12.59 o 
  -2   2   9      386.86      383.13     11.42 o 
   0   2   9      714.86      720.94     12.36 o 
   2   2   9     3096.31     3130.49     37.98 o 
   4   2   9       41.41       35.37     13.71 o 
   6   2   9      207.49      213.58     33.51 o 
 -19   3   9      256.90      174.18     57.96 o 
 -17   3   9      479.39      457.21     27.52 o 
 -15   3   9       94.87       90.61     12.53 o 
 -13   3   9      604.48      589.71     30.13 o 
 -11   3   9      984.49      964.42     28.32 o 
  -9   3   9     4904.87     5325.69    113.34 o 
  -7   3   9     1495.89     1733.86     24.70 o 
  -5   3   9      744.28      636.07     10.54 o 
  -3   3   9     2122.14     2077.37     18.00 o 
  -1   3   9      326.79      287.69     11.90 o 
   1   3   9      256.19      276.33     11.20 o 
   3   3   9      318.55      306.76     15.38 o 
   5   3   9      280.99      343.39     49.32 o 
   7   3   9       61.41       39.65     31.05 o 
 -18   4   9        9.55       12.89     11.32 o 
 -16   4   9       81.76       76.58     10.07 o 
 -14   4   9     1635.96     1500.58     49.28 o 
 -12   4   9    10436.34    10469.48    160.64 o 
 -10   4   9       38.21       12.76     15.82 o 
  -8   4   9     4737.05     4594.05     39.97 o 
  -6   4   9      190.15      216.10      7.51 o 
  -4   4   9     5113.06     5099.78     36.72 o 
  -2   4   9     2127.79     2137.27     24.46 o 
   0   4   9     5480.95     5533.46     52.70 o 
   2   4   9      558.27      604.34     13.79 o 
   4   4   9     2217.70     2295.69     62.75 o 
   6   4   9      460.75      465.84     36.79 o 
 -19   5   9      406.37      427.29     23.88 o 
 -17   5   9      142.26      187.83     19.68 o 
 -15   5   9      790.00      630.39     46.07 o 
 -13   5   9      392.89      355.75     19.49 o 
 -11   5   9      324.73      273.18     11.13 o 
  -9   5   9     6177.04     5959.90     86.50 o 
  -7   5   9     1312.28     1178.12     29.26 o 
  -5   5   9      117.42      170.23     15.92 o 
  -3   5   9      266.21      191.27     10.33 o 
  -1   5   9     4105.31     3725.24     32.05 o 
   1   5   9      260.87      416.44     75.80 o 
   3   5   9      669.06      584.63     16.47 o 
   5   5   9      724.32      568.62     25.05 o 
   7   5   9        0.48        5.72     29.62 o 
 -18   6   9       69.73       48.45     17.66 o 
 -16   6   9       41.26       48.09     20.30 o 
 -14   6   9       18.63        5.71     12.05 o 
 -12   6   9       62.20       72.72     10.09 o 
 -10   6   9      165.15      112.98      7.65 o 
  -8   6   9     1168.44     1300.96     26.36 o 
  -6   6   9        7.40        8.74     10.85 o 
  -4   6   9     1769.09     1777.76     27.26 o 
  -2   6   9      263.26      190.70     14.44 o 
   0   6   9     1265.60     1415.81     22.74 o 
   2   6   9        0.14        5.10     13.56 o 
   4   6   9     1496.24     1386.46     28.09 o 
   6   6   9      320.35      317.29     44.23 o 
 -19   7   9      142.95       61.62     27.42 o 
 -17   7   9     1198.76     1166.09     39.55 o 
 -15   7   9      462.16      460.49     18.98 o 
 -13   7   9      894.27      833.38     19.18 o 
 -11   7   9     2611.06     2514.95     51.99 o 
  -9   7   9    24558.40    25421.97    155.97 o 
  -7   7   9     7065.38     7218.41     55.25 o 
  -5   7   9        2.72       16.99     12.11 o 
  -3   7   9     1049.71     1093.11     27.18 o 
  -1   7   9      712.77      692.64     18.09 o 
   1   7   9     1173.05     1253.21     25.67 o 
   3   7   9        0.89       -5.77     12.83 o 
   5   7   9      376.13      262.68     10.85 o 
   7   7   9       88.80       79.29     41.19 o 
 -18   8   9       72.90       74.54     15.65 o 
 -16   8   9       96.75      150.23     18.56 o 
 -14   8   9     1076.22      997.69     46.02 o 
 -12   8   9     2492.40     2365.34     59.59 o 
 -10   8   9      475.84      418.96     19.25 o 
  -8   8   9      927.85      982.87     24.52 o 
  -6   8   9      122.14      134.58     14.87 o 
  -4   8   9     5790.70     5844.40     51.16 o 
  -2   8   9      489.51      396.47     18.95 o 
   0   8   9     2658.12     2849.02     31.01 o 
   2   8   9      363.88      380.95     16.65 o 
   4   8   9      601.98      673.54     27.08 o 
   6   8   9      271.12      358.63     30.88 o 
 -17   9   9      757.16      753.73     25.45 o 
 -15   9   9       32.85       48.40     16.35 o 
 -13   9   9     2112.22     1958.90     48.79 o 
 -11   9   9      925.95      864.34     34.54 o 
  -9   9   9     1540.78     1548.83     27.28 o 
  -7   9   9     7098.50     7130.96     93.81 o 
  -5   9   9     3132.98     3186.02     38.91 o 
  -3   9   9     7415.59     7189.12     58.14 o 
  -1   9   9        0.60       18.55     12.71 o 
   1   9   9     1308.93     1484.30     22.61 o 
   3   9   9        7.01       12.51     14.13 o 
   5   9   9      120.23      155.70     18.88 o 
 -18  10   9      239.41      274.67     75.87 o 
 -16  10   9      455.17      474.28     25.09 o 
 -14  10   9      197.50      196.31     14.36 o 
 -12  10   9      282.60      335.21     27.41 o 
 -10  10   9      543.35      569.27     19.50 o 
  -8  10   9     1003.99     1091.32     39.81 o 
  -6  10   9      731.24      797.41     27.95 o 
  -4  10   9      230.22      175.69     17.14 o 
  -2  10   9      270.92      368.17     17.60 o 
   0  10   9      187.33      228.69     18.54 o 
   2  10   9      544.76      502.24     14.87 o 
   4  10   9        5.17       12.21     10.86 o 
   6  10   9      144.06      180.11     29.79 o 
 -17  11   9       23.42       21.27     15.10 o 
 -15  11   9      609.11      582.98     23.64 o 
 -13  11   9      395.82      383.46     25.57 o 
 -11  11   9      976.55      930.35     35.85 o 
  -9  11   9       17.50       39.38     18.82 o 
  -7  11   9      129.44      223.47     18.44 o 
  -5  11   9      408.11      346.86     21.16 o 
  -3  11   9      551.75      464.85     22.88 o 
  -1  11   9       26.70       32.68     16.27 o 
   1  11   9      114.81       87.01     14.20 o 
   3  11   9       29.80       27.91      9.11 o 
   5  11   9        6.60        9.35     15.78 o 
 -16  12   9        0.30       -3.88     12.98 o 
 -14  12   9        1.06        7.94     12.66 o 
 -12  12   9      887.34      856.32     23.33 o 
 -10  12   9      165.23      137.21     30.52 o 
  -8  12   9     4609.19     4509.93     49.11 o 
  -6  12   9     3978.42     4194.87     43.31 o 
  -4  12   9      277.67      357.32     21.47 o 
  -2  12   9      221.83      225.94     17.34 o 
   0  12   9      654.52      763.18     20.14 o 
   2  12   9      106.32       79.34     12.32 o 
   4  12   9       21.80       30.55      9.45 o 
 -17  13   9      256.44      212.84     37.96 o 
 -15  13   9        0.84       -2.77     18.50 o 
 -13  13   9     3087.83     2926.01     89.67 o 
 -11  13   9     1075.29     1159.23     53.43 o 
  -9  13   9       12.25        7.74     21.48 o 
  -7  13   9    10406.64    10656.86     90.51 o 
  -5  13   9      701.25      729.32     23.81 o 
  -3  13   9     3290.26     3371.78     38.28 o 
  -1  13   9       56.05       53.30     17.52 o 
   1  13   9        7.78        1.59     11.64 o 
   3  13   9      140.40      102.81     16.57 o 
   5  13   9      267.47      310.17     39.53 o 
 -16  14   9      294.86      363.29     78.83 o 
 -14  14   9      116.51       41.92     30.32 o 
 -12  14   9       51.17       51.68     17.92 o 
 -10  14   9      351.37      320.26     30.03 o 
  -8  14   9       22.75       40.29     18.11 o 
  -6  14   9      138.56      138.59     19.70 o 
  -4  14   9     1895.36     1817.24     30.78 o 
  -2  14   9      293.57      341.30     19.08 o 
   0  14   9      490.62      483.21     20.08 o 
   2  14   9      258.22      208.57     16.66 o 
   4  14   9       14.43       20.49     11.84 o 
 -15  15   9       24.18       12.15     21.92 o 
 -13  15   9      355.13      337.71     39.02 o 
 -11  15   9        1.69       14.75     16.99 o 
  -9  15   9      435.58      536.22     33.52 o 
  -7  15   9     1355.31     1381.90     29.37 o 
  -5  15   9       73.42       77.57     19.89 o 
  -3  15   9      178.33      176.48     20.28 o 
  -1  15   9      153.92      131.62     18.23 o 
   1  15   9      470.41      462.20     19.26 o 
   3  15   9      147.45      154.55     24.50 o 
 -14  16   9       53.86       69.21     23.73 o 
 -12  16   9      419.79      506.30     38.75 o 
 -10  16   9       70.56       81.11     28.27 o 
  -8  16   9       56.39       22.67     19.16 o 
  -6  16   9       22.21       49.18     20.99 o 
  -4  16   9      160.61      126.68     21.74 o 
  -2  16   9      890.30      827.07     27.68 o 
   0  16   9       72.77       66.24     19.73 o 
   2  16   9        7.71       11.00     15.63 o 
 -13  17   9       12.41       26.10     26.90 o 
 -11  17   9       23.65       24.33     19.11 o 
  -9  17   9       46.14       51.58     28.08 o 
  -7  17   9       83.52       89.39     26.52 o 
  -5  17   9      116.10       95.88     23.39 o 
  -3  17   9      488.84      448.19     26.17 o 
  -1  17   9      204.14      166.90     21.43 o 
   1  17   9        1.08        3.63     14.37 o 
   3  17   9       49.81       61.94     16.98 o 
 -14  18   9       64.20       12.03     26.89 o 
 -12  18   9      297.39      272.38     50.29 o 
 -10  18   9        0.82       19.95     34.02 o 
  -8  18   9      270.29      309.85    130.57 o 
  -6  18   9      484.97      501.84     27.38 o 
  -4  18   9     2800.38     2747.13     43.86 o 
  -2  18   9        0.39       13.61     18.82 o 
   0  18   9      197.44      156.79     24.25 o 
   2  18   9       17.05       12.61     15.62 o 
 -13  19   9      113.08       70.66     23.57 o 
 -11  19   9       26.10       28.32     20.07 o 
  -9  19   9     1049.09     1004.18     56.50 o 
  -7  19   9      461.29      479.21     37.03 o 
  -5  19   9      885.53      860.15     34.58 o 
  -3  19   9      284.83      301.64     27.50 o 
  -1  19   9      120.69      113.86     31.46 o 
   1  19   9      284.59      299.58     29.38 o 
 -12  20   9      181.17      298.87     25.78 o 
 -10  20   9      284.93      241.22     50.58 o 
  -8  20   9      180.37      216.78     29.21 o 
  -6  20   9        5.61       -3.91     21.11 o 
  -4  20   9       72.07       81.22     23.79 o 
  -2  20   9      295.34      321.40     25.85 o 
   0  20   9      186.75      172.62     35.16 o 
  -9  21   9      250.09      257.69     39.47 o 
  -7  21   9       51.26       53.79     29.83 o 
  -5  21   9      278.51      262.61     43.15 o 
  -3  21   9      601.89      689.13     46.99 o 
  -6  22   9      161.86      110.30     44.86 o 
 -18   0  10       46.56       45.33     47.49 o 
 -14   0  10     2466.90     2531.58     78.54 o 
 -12   0  10    12858.50    13456.09    199.09 o 
 -10   0  10      181.70      228.32     38.36 o 
  -8   0  10     2232.14     2292.30     60.28 o 
  -6   0  10      594.64      584.67     14.86 o 
  -4   0  10     4110.42     4214.50     40.74 o 
  -2   0  10     2045.80     2195.42     27.01 o 
   0   0  10       57.81       89.74     15.37 o 
   2   0  10     2384.49     2074.37     36.89 o 
   4   0  10      506.32      527.87     49.32 o 
   6   0  10      270.46      376.27     52.97 o 
 -19   1  10      109.87       66.71     39.02 o 
 -17   1  10      513.12      557.39     29.49 o 
 -15   1  10       35.21       32.54     27.75 o 
 -13   1  10      513.49      638.86     39.38 o 
 -11   1  10      390.61      384.16     31.62 o 
  -9   1  10     2833.13     3096.78     56.99 o 
  -7   1  10      322.27      394.59     21.08 o 
  -5   1  10      119.09       94.81      9.37 o 
  -3   1  10     3807.12     3845.17     31.60 o 
  -1   1  10     1481.76     1440.07     16.75 o 
   1   1  10    16571.06    16768.10     94.75 o 
   3   1  10       89.49       73.84      6.40 o 
   5   1  10      319.74      286.00     33.58 o 
 -18   2  10       84.19       69.08     12.65 o 
 -16   2  10      165.45      151.79     31.71 o 
 -14   2  10      669.49      696.96     33.40 o 
 -12   2  10     1386.83     1455.74     40.42 o 
 -10   2  10      766.37      878.07     30.32 o 
  -8   2  10       70.87       95.57      6.80 o 
  -6   2  10      136.94      170.65      9.29 o 
  -4   2  10      544.11      528.10     15.73 o 
  -2   2  10        0.23       15.60      9.92 o 
   0   2  10       75.55       62.13     11.77 o 
   2   2  10     1287.55     1204.74     21.63 o 
   4   2  10       19.60       10.05     24.54 o 
   6   2  10       65.20       63.93     45.66 o 
 -19   3  10      111.25       54.49     27.19 o 
 -17   3  10      270.52      305.43     30.65 o 
 -15   3  10        0.93       -3.02     21.72 o 
 -13   3  10     3775.41     3861.93     58.21 o 
 -11   3  10     1438.92     1441.48     37.42 o 
  -9   3  10        1.52       21.49     18.55 o 
  -7   3  10      428.01      496.30     27.57 o 
  -5   3  10       66.56      109.85      9.32 o 
  -3   3  10      544.40      522.91     15.55 o 
  -1   3  10      166.86      157.17     12.56 o 
   1   3  10     1656.35     1651.94     17.74 o 
   3   3  10      170.11      195.78      9.26 o 
   5   3  10       69.94       84.14     30.33 o 
 -18   4  10       57.22       42.15     13.70 o 
 -16   4  10       73.33       47.36     10.18 o 
 -14   4  10      247.11      234.82     29.41 o 
 -12   4  10     1128.76     1311.12     37.77 o 
 -10   4  10     1342.16     1294.38     31.40 o 
  -8   4  10      617.98      715.26     24.15 o 
  -6   4  10        0.99        8.80      7.84 o 
  -4   4  10      844.18      767.05     14.33 o 
  -2   4  10     7255.49     7492.93     46.04 o 
   0   4  10      262.05      268.11     13.86 o 
   2   4  10        5.00       16.46      7.30 o 
   4   4  10       93.34       66.22      7.98 o 
   6   4  10      183.94      237.45     49.32 o 
 -19   5  10       35.80        8.74     23.06 o 
 -17   5  10      201.06      213.70     17.93 o 
 -15   5  10      277.20      213.19     17.02 o 
 -13   5  10     1594.46     1609.57     53.48 o 
 -11   5  10     1058.05     1157.53     42.45 o 
  -9   5  10     1485.83     1513.14     34.81 o 
  -7   5  10     1177.46     1097.92     15.87 o 
  -5   5  10     6295.26     6530.08     46.95 o 
  -3   5  10     3842.11     4054.66     32.53 o 
  -1   5  10    10574.11    10490.18    149.81 o 
   1   5  10     1828.63     1933.54     23.64 o 
   3   5  10       45.55       39.74      5.04 o 
   5   5  10      606.08      682.30     63.93 o 
 -18   6  10     1774.07     1855.21     44.12 o 
 -16   6  10     1191.81     1138.07     65.08 o 
 -14   6  10      148.14      137.53     12.47 o 
 -12   6  10      856.75      694.85     28.97 o 
 -10   6  10       66.12       74.13      6.44 o 
  -8   6  10     7657.17     7752.16    104.83 o 
  -6   6  10      372.59      418.43     17.93 o 
  -4   6  10     4687.68     4553.70     48.78 o 
  -2   6  10       62.28       47.15     13.78 o 
   0   6  10      520.48      664.67     19.58 o 
   2   6  10      804.58      779.67     11.92 o 
   4   6  10      115.58      142.30     11.02 o 
   6   6  10      131.83      108.63     41.34 o 
 -19   7  10      161.56       44.15     41.83 o 
 -17   7  10       58.44       83.20     12.11 o 
 -15   7  10      105.85       88.30      9.96 o 
 -13   7  10      755.89      789.94     28.24 o 
 -11   7  10       66.15       91.18      8.39 o 
  -9   7  10      488.14      412.15     18.72 o 
  -7   7  10      138.91      139.12     13.35 o 
  -5   7  10      295.96      321.71     19.16 o 
  -3   7  10      510.83      432.29     29.26 o 
  -1   7  10       13.23       42.13     11.65 o 
   1   7  10      387.96      381.37     16.61 o 
   3   7  10       56.64       19.02      6.92 o 
   5   7  10      489.09      481.79     38.68 o 
 -18   8  10        3.26        1.02     16.16 o 
 -16   8  10       79.67       59.19     15.69 o 
 -14   8  10       46.98       59.15      7.02 o 
 -12   8  10     1524.78     1312.90     37.01 o 
 -10   8  10     7224.19     7139.73     95.76 o 
  -8   8  10        7.46       35.84     25.23 o 
  -6   8  10     1149.73     1202.33     22.77 o 
  -4   8  10       36.29       46.11     15.53 o 
  -2   8  10        0.88       16.55     14.06 o 
   0   8  10      161.52      182.05     14.30 o 
   2   8  10        3.30        8.86     11.69 o 
   4   8  10        2.03        2.30      9.71 o 
 -17   9  10       23.19       15.92     12.57 o 
 -15   9  10      341.23      324.34     17.59 o 
 -13   9  10        4.28       12.23     12.56 o 
 -11   9  10     1449.77     1429.78     30.18 o 
  -9   9  10        0.94       20.72     13.90 o 
  -7   9  10       91.69       90.50     20.36 o 
  -5   9  10      111.19      189.81     31.07 o 
  -3   9  10       75.57       91.89     17.53 o 
  -1   9  10     1235.68     1186.53     24.52 o 
   1   9  10       51.98       65.35     11.94 o 
   3   9  10       30.65       35.93     11.82 o 
   5   9  10      109.81       78.39     31.61 o 
 -18  10  10      431.69      371.58     18.41 o 
 -16  10  10      412.57      450.08     17.82 o 
 -14  10  10      472.28      408.51     14.77 o 
 -12  10  10      755.29      742.49     19.10 o 
 -10  10  10       37.06       39.59     14.35 o 
  -8  10  10      156.26      191.69     19.30 o 
  -6  10  10       30.22       17.57     15.84 o 
  -4  10  10     7881.33     8267.87     92.27 o 
  -2  10  10      491.32      421.25     20.39 o 
   0  10  10      900.90     1026.53     27.42 o 
   2  10  10       96.20       91.40     14.16 o 
   4  10  10        7.11       10.25     18.25 o 
 -17  11  10      334.97      356.18     33.79 o 
 -15  11  10       40.13       32.99     11.58 o 
 -13  11  10       11.48       12.47     14.88 o 
 -11  11  10      536.84      513.58     17.45 o 
  -9  11  10     3019.76     2902.81     37.62 o 
  -7  11  10     1293.82     1246.20     33.80 o 
  -5  11  10     1867.56     1971.24     32.92 o 
  -3  11  10       31.07       37.87     18.61 o 
  -1  11  10      745.14      835.36     24.02 o 
   1  11  10     2080.85     2199.42     43.76 o 
   3  11  10        9.05        2.60     15.15 o 
 -16  12  10       33.05        8.96     12.90 o 
 -14  12  10      239.64      233.26     21.30 o 
 -12  12  10     2932.90     2775.59     97.23 o 
 -10  12  10        2.33        9.05     19.07 o 
  -8  12  10     2010.44     1981.33     33.76 o 
  -6  12  10        0.61       11.58     15.75 o 
  -4  12  10      479.12      413.58     22.84 o 
  -2  12  10      146.29       94.13     16.48 o 
   0  12  10       65.06       45.75     16.82 o 
   2  12  10      204.06      219.15     35.05 o 
   4  12  10       61.27       48.35     34.54 o 
 -17  13  10       46.08       25.35     20.83 o 
 -15  13  10        9.53       10.94     13.25 o 
 -13  13  10      296.94      247.18     18.60 o 
 -11  13  10       28.04       25.50     14.34 o 
  -9  13  10      117.84       98.97     20.59 o 
  -7  13  10     1297.17     1205.84     26.02 o 
  -5  13  10       70.01       61.21     17.40 o 
  -3  13  10      521.71      476.72     22.30 o 
  -1  13  10        0.31       -0.68     12.75 o 
   1  13  10        3.02        0.05     12.95 o 
   3  13  10       12.05       11.05     11.55 o 
 -16  14  10      114.29      104.76     18.98 o 
 -14  14  10       77.67       55.46     23.41 o 
 -12  14  10      354.65      364.72     21.13 o 
 -10  14  10       69.05       81.76     19.04 o 
  -8  14  10     2840.61     2849.67     40.07 o 
  -6  14  10      199.72      215.93     20.32 o 
  -4  14  10      116.87      159.23     24.12 o 
  -2  14  10       94.00       78.09     16.70 o 
   0  14  10      126.32       79.14     17.84 o 
   2  14  10      546.25      510.68     17.10 o 
 -15  15  10      432.89      330.08     72.39 o 
 -13  15  10      362.28      277.26     59.58 o 
 -11  15  10       69.47       45.54     18.15 o 
  -9  15  10      299.80      317.54     25.99 o 
  -7  15  10        8.72       19.31     18.09 o 
  -5  15  10      273.04      234.66     26.83 o 
  -3  15  10        0.30        4.21     17.17 o 
  -1  15  10      178.72      192.69     27.12 o 
   1  15  10     1198.44     1115.34     25.64 o 
 -14  16  10      437.28      330.14     63.93 o 
 -12  16  10      136.20      130.95     23.89 o 
 -10  16  10      209.31      180.06     21.35 o 
  -8  16  10      644.16      611.94     31.90 o 
  -6  16  10        0.12       -0.87     17.54 o 
  -4  16  10      415.99      413.54     24.27 o 
  -2  16  10        0.06       11.58     19.05 o 
   0  16  10       46.82       39.46     18.13 o 
   2  16  10      398.38      418.77     19.17 o 
 -13  17  10      703.35      752.92     44.71 o 
 -11  17  10      350.59      345.61    112.27 o 
  -9  17  10      632.42      594.33     34.82 o 
  -7  17  10        4.94       -7.34     18.27 o 
  -5  17  10     1472.39     1398.33     31.44 o 
  -3  17  10     1268.81     1347.62     31.89 o 
  -1  17  10       20.30        9.30     19.33 o 
   1  17  10      108.92      114.83     17.11 o 
 -12  18  10       27.02       23.68     21.18 o 
 -10  18  10      298.15      296.09     55.84 o 
  -8  18  10      241.85      251.76     45.15 o 
  -6  18  10      125.75      121.10     23.45 o 
  -4  18  10       64.41       43.05     20.59 o 
  -2  18  10       95.29       55.64     29.51 o 
   0  18  10      247.03      275.34     25.79 o 
 -11  19  10        9.13       17.19     21.07 o 
  -9  19  10      107.03      122.71     26.72 o 
  -7  19  10      104.61       84.46     23.67 o 
  -5  19  10        0.34       17.46     20.50 o 
  -3  19  10        1.89        1.86     16.70 o 
  -1  19  10      102.17       64.02     21.15 o 
 -10  20  10       10.47       -1.70     19.90 o 
  -8  20  10       10.29       -5.45     21.54 o 
  -6  20  10      245.05      263.53     52.20 o 
  -4  20  10      108.70        4.18     42.39 o 
  -7  21  10       17.66       19.03     27.94 o 
 -19   1  11        4.91       -4.71     34.70 o 
 -17   1  11        3.34        0.66     20.61 o 
 -15   1  11      687.94      776.39     74.89 o 
 -13   1  11     3101.44     3248.47    115.99 o 
 -11   1  11       68.89       49.32     33.43 o 
  -9   1  11       38.79       35.00     23.87 o 
  -7   1  11       45.52       68.45      7.04 o 
  -5   1  11      498.49      528.15     13.03 o 
  -3   1  11      921.37     1122.44     15.38 o 
  -1   1  11       74.50       59.29      9.34 o 
   1   1  11       70.38       74.17      8.29 o 
   3   1  11       25.15       13.88      5.42 o 
 -18   2  11      300.02      320.29     30.55 o 
 -16   2  11     2464.57     2421.91     51.95 o 
 -14   2  11      327.91      412.62     59.37 o 
 -12   2  11      604.72      681.47     33.38 o 
 -10   2  11     1059.54     1143.58     30.14 o 
  -8   2  11      582.04      697.53     17.99 o 
  -6   2  11       77.67      131.24      9.83 o 
  -4   2  11     1050.31     1029.47     22.03 o 
  -2   2  11      668.01      653.43     14.97 o 
   0   2  11      945.44     1074.91     15.23 o 
   2   2  11        7.01        6.65      6.16 o 
   4   2  11      141.72      157.99     31.62 o 
 -19   3  11        3.52       12.47     24.50 o 
 -17   3  11     1776.33     1880.30     43.83 o 
 -15   3  11       36.47       37.15     30.17 o 
 -13   3  11    12053.73    12629.09    196.85 o 
 -11   3  11      256.26      282.37     26.52 o 
  -9   3  11     1530.98     1798.36     35.08 o 
  -7   3  11      683.04      847.80     17.97 o 
  -5   3  11       29.59       24.31     10.62 o 
  -3   3  11       23.20       53.44     12.24 o 
  -1   3  11       26.50       17.62     10.05 o 
   1   3  11      220.61      235.75     10.28 o 
   3   3  11        1.39        7.48      7.86 o 
   5   3  11       93.31       98.63     47.49 o 
 -18   4  11      197.75      278.04     31.09 o 
 -16   4  11      802.49      839.64     45.07 o 
 -14   4  11      149.83      142.85     27.68 o 
 -12   4  11     1152.46     1124.63     35.77 o 
 -10   4  11      753.35      945.47     30.34 o 
  -8   4  11      162.45      144.52     11.25 o 
  -6   4  11      266.21      302.72     15.03 o 
  -4   4  11      505.47      622.92     17.50 o 
  -2   4  11     6416.37     6132.49     43.75 o 
   0   4  11      701.30      780.86     15.17 o 
   2   4  11        0.77       10.22      6.19 o 
   4   4  11      637.32      689.58     38.68 o 
 -19   5  11      335.39      407.09     33.14 o 
 -17   5  11      344.70      361.03     31.65 o 
 -15   5  11       32.15       35.57     28.91 o 
 -13   5  11      612.12      622.11     36.10 o 
 -11   5  11       61.84       35.96     23.84 o 
  -9   5  11     1747.48     1847.54     49.96 o 
  -7   5  11      209.69      168.49     11.55 o 
  -5   5  11      171.79      179.72     14.68 o 
  -3   5  11       37.39      114.98     11.58 o 
  -1   5  11     1948.14     2108.91     26.38 o 
   1   5  11      414.89      384.21     14.25 o 
   3   5  11       14.98       16.72      9.35 o 
 -18   6  11      105.23      105.70     29.95 o 
 -16   6  11       71.93       80.68     35.54 o 
 -14   6  11      388.98      375.45     35.23 o 
 -12   6  11      111.56      123.16     25.37 o 
 -10   6  11      206.79      182.62     17.69 o 
  -8   6  11      180.86      180.93     10.26 o 
  -6   6  11      554.27      510.48     15.04 o 
  -4   6  11       47.40       40.78     11.51 o 
  -2   6  11      453.09      415.71     16.91 o 
   0   6  11        6.48        5.05      9.29 o 
   2   6  11       27.52       21.06      9.59 o 
   4   6  11       61.37       53.39     30.92 o 
 -17   7  11      501.31      502.99     38.90 o 
 -15   7  11      132.92       81.31     13.75 o 
 -13   7  11      341.26      383.22     26.92 o 
 -11   7  11     1250.54     1104.90     39.32 o 
  -9   7  11     1493.20     1468.42     62.52 o 
  -7   7  11     1007.97      984.19     20.27 o 
  -5   7  11      162.49      176.29     12.65 o 
  -3   7  11        0.44        5.46      9.97 o 
  -1   7  11       64.29      101.34     14.77 o 
   1   7  11      691.92      731.25     16.43 o 
   3   7  11        9.01        2.68     10.26 o 
 -18   8  11      189.00      184.86     36.87 o 
 -16   8  11        2.85        4.42      9.76 o 
 -14   8  11     1178.07     1204.16     36.03 o 
 -12   8  11      163.38      130.41      9.28 o 
 -10   8  11     2574.32     2701.53     39.55 o 
  -8   8  11      731.78      785.93     24.48 o 
  -6   8  11     1466.31     1627.11     28.75 o 
  -4   8  11     1656.43     1681.33     30.23 o 
  -2   8  11       11.43        7.17     10.63 o 
   0   8  11      226.75      294.85     19.05 o 
   2   8  11       78.83       32.52     13.02 o 
   4   8  11     1242.78     1495.93     50.32 o 
 -17   9  11      140.90      178.41     26.78 o 
 -15   9  11        2.20        6.00      6.26 o 
 -13   9  11      720.56      695.07     31.09 o 
 -11   9  11     3393.89     3069.93     76.40 o 
  -9   9  11      809.60      888.10     21.50 o 
  -7   9  11        0.37        5.45     13.26 o 
  -5   9  11     1167.17     1072.18     26.65 o 
  -3   9  11      219.56      199.16     20.30 o 
  -1   9  11      233.36      133.59     19.95 o 
   1   9  11       59.65       58.63     18.06 o 
   3   9  11       21.10       -3.02     11.72 o 
 -18  10  11      475.23      522.68     32.32 o 
 -16  10  11      401.35      285.54     61.86 o 
 -14  10  11      912.10      935.19     43.00 o 
 -12  10  11       19.88       21.81     11.43 o 
 -10  10  11        1.81       12.79     16.99 o 
  -8  10  11     2806.93     2823.49     37.53 o 
  -6  10  11      700.72      660.85     22.53 o 
  -4  10  11     6677.64     6503.14     66.11 o 
  -2  10  11      574.83      622.57     22.49 o 
   0  10  11      648.50      657.28     18.35 o 
   2  10  11       81.22       40.76     18.76 o 
 -17  11  11       63.78       29.92     25.40 o 
 -15  11  11      156.17      105.75     22.73 o 
 -13  11  11      173.79      152.67      9.75 o 
 -11  11  11       27.20       28.66      9.80 o 
  -9  11  11       13.86       34.88     19.65 o 
  -7  11  11       19.93       33.61     17.19 o 
  -5  11  11       77.67       58.61     19.30 o 
  -3  11  11       50.81       27.72     19.11 o 
  -1  11  11        7.07       -1.95     15.28 o 
   1  11  11       22.30       12.28     13.19 o 
   3  11  11        0.46       -3.26     16.53 o 
 -16  12  11      135.58       71.14     30.85 o 
 -14  12  11       14.19        4.62     10.53 o 
 -12  12  11      115.12       79.29     12.18 o 
 -10  12  11      459.03      442.66     25.11 o 
  -8  12  11     1216.69     1088.37     26.88 o 
  -6  12  11       53.01       27.86     18.03 o 
  -4  12  11      294.98      306.19     32.98 o 
  -2  12  11       21.08       16.89     17.65 o 
   0  12  11      251.27      252.72     21.62 o 
   2  12  11       47.11        9.05     11.49 o 
 -15  13  11      259.67      214.17     48.11 o 
 -13  13  11      749.22      740.89     40.53 o 
 -11  13  11       45.63       57.63     18.15 o 
  -9  13  11       14.81        9.71     16.29 o 
  -7  13  11      146.44      121.32     20.22 o 
  -5  13  11       80.33      115.70     25.43 o 
  -3  13  11      433.66      469.01     22.92 o 
  -1  13  11        8.12        3.16     14.15 o 
   1  13  11       71.44       38.12     16.30 o 
 -16  14  11        7.72        4.34     11.99 o 
 -14  14  11       60.45       14.30     14.85 o 
 -12  14  11      194.97      183.72     21.63 o 
 -10  14  11      229.51      219.26     20.68 o 
  -8  14  11       84.10       79.12     19.96 o 
  -6  14  11      532.68      620.63     40.04 o 
  -4  14  11      207.65      229.65     19.90 o 
  -2  14  11       65.51       77.28     16.44 o 
   0  14  11      902.80      970.08     25.73 o 
 -15  15  11       24.55        3.37     13.16 o 
 -13  15  11       42.33       34.54     16.17 o 
 -11  15  11       15.34       14.87     18.53 o 
  -9  15  11      351.36      364.13     25.49 o 
  -7  15  11     2594.75     2484.21     41.37 o 
  -5  15  11      101.01       92.08     21.06 o 
  -3  15  11       88.61       85.94     18.94 o 
  -1  15  11       13.00       12.34     15.02 o 
 -14  16  11      372.61      351.91     66.96 o 
 -12  16  11      473.21      505.61     61.52 o 
 -10  16  11       92.54       73.43     27.15 o 
  -8  16  11      321.24      390.90     23.19 o 
  -6  16  11      250.06      177.31     31.19 o 
  -4  16  11      167.41      176.47     35.55 o 
  -2  16  11      180.85      165.49     21.32 o 
   0  16  11       31.52       48.18     16.32 o 
 -13  17  11      118.99      105.09     29.53 o 
 -11  17  11       28.54       14.39     29.31 o 
  -9  17  11       32.95       61.40     21.05 o 
  -7  17  11      143.03      120.62     21.94 o 
  -5  17  11      150.32      107.09     25.09 o 
  -3  17  11       35.61       29.65     23.58 o 
  -1  17  11        0.27       11.78     20.22 o 
 -12  18  11      177.54      160.65     34.33 o 
 -10  18  11        0.37       -5.79     20.40 o 
  -8  18  11        3.04        6.94     18.71 o 
  -6  18  11      217.56      136.97     44.75 o 
  -4  18  11      100.10       76.30     27.07 o 
  -9  19  11      997.02     1022.43     35.75 o 
  -7  19  11      104.34       98.62     29.26 o 
  -5  19  11        2.01        8.97     21.30 o 
 -18   0  12     1078.99     1016.04     47.74 o 
 -16   0  12       36.86       58.45     52.97 o 
 -14   0  12      152.25      184.48     51.14 o 
 -12   0  12      576.01      606.41     80.37 o 
 -10   0  12       29.63       73.06     36.53 o 
  -8   0  12     2037.62     1846.35     31.96 o 
  -6   0  12       75.36       71.03     13.51 o 
  -4   0  12     2153.84     2254.50     33.14 o 
  -2   0  12      472.65      419.98     16.69 o 
   0   0  12        9.13        7.35     10.80 o 
   2   0  12      145.99       -5.48     32.88 o 
 -19   1  12      641.32      660.52     36.82 o 
 -17   1  12     1055.18     1091.19     40.71 o 
 -15   1  12      871.35      936.68     37.19 o 
 -13   1  12       64.00       53.67     24.54 o 
 -11   1  12      269.04      339.75     25.27 o 
  -9   1  12     1087.25     1354.74     31.60 o 
  -7   1  12        0.06       13.61      8.38 o 
  -5   1  12      285.56      256.63     11.62 o 
  -3   1  12      963.09      943.98     16.36 o 
  -1   1  12      480.21      559.97     15.38 o 
   1   1  12      457.01      403.83     10.94 o 
 -18   2  12        0.38        1.52     24.85 o 
 -16   2  12     3353.85     3356.57     70.38 o 
 -14   2  12      419.69      471.49     32.26 o 
 -12   2  12      106.09       78.35     23.44 o 
 -10   2  12      239.23      274.94     27.78 o 
  -8   2  12       18.58       40.68      8.22 o 
  -6   2  12      244.36      220.09     11.09 o 
  -4   2  12      360.47      331.39     13.12 o 
  -2   2  12      492.03      568.28     14.60 o 
   0   2  12       60.80       66.93     10.16 o 
   2   2  12       34.22        5.80     12.10 o 
 -19   3  12      114.42      121.77     38.49 o 
 -17   3  12        0.17       26.54     27.30 o 
 -15   3  12      343.60      451.72     33.31 o 
 -13   3  12      331.20      395.12     29.79 o 
 -11   3  12        0.15        8.65     19.98 o 
  -9   3  12      219.70      225.25     15.65 o 
  -7   3  12      218.59      330.71     23.23 o 
  -5   3  12        9.03        9.55     10.04 o 
  -3   3  12       30.84       15.53     11.08 o 
  -1   3  12        0.74        3.68      8.24 o 
   1   3  12      179.17      194.11     17.90 o 
   3   3  12       55.81       -5.48     34.70 o 
 -18   4  12       20.16        3.77     25.56 o 
 -16   4  12       32.77       36.11     45.66 o 
 -14   4  12     1884.27     1951.22     45.25 o 
 -12   4  12      233.52      274.46     27.30 o 
 -10   4  12       11.30       19.24     21.73 o 
  -8   4  12      115.87      123.20     15.58 o 
  -6   4  12        2.70        3.34     13.19 o 
  -4   4  12      202.73      149.22     12.66 o 
  -2   4  12        4.84        5.94     10.46 o 
   0   4  12        1.25        5.13      9.33 o 
   2   4  12        5.70        3.07      9.20 o 
 -19   5  12       20.86       52.56     34.71 o 
 -17   5  12      135.48      130.67     29.95 o 
 -15   5  12     2122.16     2205.28     50.95 o 
 -13   5  12      280.53      247.24     32.58 o 
 -11   5  12       11.58       13.87     21.73 o 
  -9   5  12      155.11      173.47     11.76 o 
  -7   5  12      160.99      132.97     12.05 o 
  -5   5  12     5426.54     5233.71     77.77 o 
  -3   5  12     2263.28     2199.86     28.57 o 
  -1   5  12      133.06      138.86     13.66 o 
   1   5  12      160.28      120.13     11.97 o 
   3   5  12       12.37       -1.83     32.88 o 
 -18   6  12     1260.93     1408.55     45.07 o 
 -16   6  12      310.03      298.70     50.95 o 
 -14   6  12     1793.41     1938.34     49.93 o 
 -12   6  12       58.92       31.89     27.80 o 
 -10   6  12     3179.91     3310.84    129.38 o 
  -8   6  12     1545.17     1501.54     30.67 o 
  -6   6  12      220.84      137.64     15.15 o 
  -4   6  12      284.39      264.63     13.78 o 
  -2   6  12      155.23      222.88     13.51 o 
   0   6  12      590.11      612.49     15.79 o 
   2   6  12       16.75       -2.53      9.50 o 
 -17   7  12       14.87       15.69     31.11 o 
 -15   7  12      272.06      321.34     32.32 o 
 -13   7  12      217.54      141.06     29.00 o 
 -11   7  12      660.16      788.66     28.51 o 
  -9   7  12      654.99      699.35     24.36 o 
  -7   7  12      143.60      131.80     14.51 o 
  -5   7  12     1916.58     2029.96     42.71 o 
  -3   7  12      419.37      305.56     19.05 o 
  -1   7  12      877.59     1055.86     19.17 o 
   1   7  12       41.64       23.97     10.09 o 
 -18   8  12       17.61       23.40     34.66 o 
 -16   8  12        1.76       21.34     30.38 o 
 -14   8  12       35.89       37.21      9.75 o 
 -12   8  12      755.10      718.61     36.35 o 
 -10   8  12      247.91      191.30     16.23 o 
  -8   8  12       47.51       48.57     13.00 o 
  -6   8  12     2770.52     2901.31     29.60 o 
  -4   8  12        4.28       -9.28     16.04 o 
  -2   8  12      658.68      502.96     18.74 o 
   0   8  12        8.43       11.25     11.81 o 
   2   8  12        0.04        6.22     10.89 o 
 -17   9  12       91.37      125.08     32.50 o 
 -15   9  12       40.44       48.66     10.35 o 
 -13   9  12      133.77       91.35     13.12 o 
 -11   9  12      443.25      387.50     23.12 o 
  -9   9  12        7.46       10.91     12.46 o 
  -7   9  12      200.40      237.84     19.41 o 
  -5   9  12     4511.22     4488.52     48.60 o 
  -3   9  12     1088.64      916.70     27.97 o 
  -1   9  12       10.56        9.98     14.20 o 
   1   9  12        1.58        3.56     10.80 o 
 -16  10  12        0.12        8.55     25.67 o 
 -14  10  12       25.27       20.14      7.54 o 
 -12  10  12        3.52        0.62      6.09 o 
 -10  10  12       11.01       36.65     17.38 o 
  -8  10  12     1135.95      904.45     26.94 o 
  -6  10  12       74.37       31.14     23.13 o 
  -4  10  12      343.77      337.08     27.59 o 
  -2  10  12      168.52      161.70     15.39 o 
   0  10  12       33.11       39.00     16.11 o 
 -17  11  12      129.88      123.67     31.00 o 
 -15  11  12      179.33      150.32     40.18 o 
 -13  11  12      258.24      203.03     44.17 o 
 -11  11  12      405.85      410.74     29.59 o 
  -9  11  12     2379.16     2421.61     56.79 o 
  -7  11  12       61.75       81.53     23.99 o 
  -5  11  12     1905.48     2008.46     41.17 o 
  -3  11  12       47.19       16.61     17.99 o 
  -1  11  12      538.45      603.19     22.33 o 
   1  11  12      283.42      274.85     60.10 o 
 -16  12  12      179.23      183.56     60.92 o 
 -14  12  12      421.13      341.04     58.50 o 
 -12  12  12      326.50      283.06     23.19 o 
 -10  12  12      101.37      134.78     27.95 o 
  -8  12  12      564.10      510.85     27.54 o 
  -6  12  12      634.55      669.74     28.33 o 
  -4  12  12      538.70      524.52     29.16 o 
  -2  12  12      564.50      469.89     23.04 o 
   0  12  12       44.76       40.50     16.41 o 
 -15  13  12        2.75       -3.69     10.04 o 
 -13  13  12       25.36       17.46      9.60 o 
 -11  13  12       42.06       45.54     16.19 o 
  -9  13  12      598.00      658.08     29.49 o 
  -7  13  12      155.48      131.42     25.23 o 
  -5  13  12        5.74        8.83     17.29 o 
  -3  13  12       28.26       27.95     19.58 o 
  -1  13  12        2.23       -2.53     15.56 o 
 -14  14  12        2.53       -0.57     12.97 o 
 -12  14  12      192.26      172.41     22.25 o 
 -10  14  12      359.35      411.61     44.82 o 
  -8  14  12     1797.11     1668.61     43.76 o 
  -6  14  12       90.51       71.43     21.56 o 
  -4  14  12      143.68       95.51     24.63 o 
  -2  14  12       62.65       59.73     21.49 o 
 -13  15  12       42.74       44.50     18.70 o 
 -11  15  12       67.42       77.36     29.14 o 
  -9  15  12      336.44      267.10     63.27 o 
  -7  15  12     1188.27     1204.84     33.15 o 
  -5  15  12        1.51      -10.50     19.34 o 
  -3  15  12       22.04       11.93     18.48 o 
 -12  16  12       29.55       16.91     15.97 o 
 -10  16  12      282.82      229.23     55.10 o 
  -8  16  12      259.12      243.48     43.61 o 
  -6  16  12        0.48       -4.66     18.69 o 
  -4  16  12      102.55       90.13     40.86 o 
 -11  17  12       22.36       22.85     21.58 o 
  -9  17  12        9.68       13.56     20.10 o 
  -7  17  12        1.90       -2.18     23.93 o 
  -5  17  12      374.76      356.76     48.28 o 
 -10  18  12       95.54      100.97     32.21 o 
  -8  18  12       21.53        8.81     29.33 o 
  -6  18  12        4.42        2.37     19.34 o 
 -17   1  13     2613.40     2719.04     56.89 o 
 -15   1  13      180.40      184.37     33.56 o 
 -13   1  13     1013.63     1067.94     37.32 o 
 -11   1  13        7.13       -2.25     18.61 o 
  -9   1  13       26.59       18.20     18.61 o 
  -7   1  13      137.77      116.45      9.28 o 
  -5   1  13      309.15      329.16     14.54 o 
  -3   1  13      574.04      600.67     15.19 o 
  -1   1  13       41.84       56.54     10.24 o 
   1   1  13        8.55       -9.13     23.25 o 
 -18   2  13       25.16       50.51     30.85 o 
 -16   2  13      700.72      748.81     46.44 o 
 -14   2  13      573.59      738.69     44.54 o 
 -12   2  13       89.76       75.79     27.25 o 
 -10   2  13      895.80      965.45     33.76 o 
  -8   2  13        0.82        8.91      8.27 o 
  -6   2  13       19.30       35.63      9.63 o 
  -4   2  13      454.23      523.80     16.35 o 
  -2   2  13      351.13      411.87     13.36 o 
   0   2  13      638.83      556.87     15.52 o 
 -17   3  13      900.02      855.14     41.42 o 
 -15   3  13      338.73      311.88     32.30 o 
 -13   3  13        2.45       -3.30     24.05 o 
 -11   3  13      106.27      143.39     24.21 o 
  -9   3  13       86.77      112.92     12.65 o 
  -7   3  13       21.32       19.65     11.60 o 
  -5   3  13        7.88       10.53     10.65 o 
  -3   3  13       21.41       10.79     11.28 o 
  -1   3  13       11.14       26.83      9.75 o 
   1   3  13       18.49        6.87     11.28 o 
 -18   4  13      452.45      441.02     37.11 o 
 -16   4  13      737.37      670.99     46.28 o 
 -14   4  13     1770.61     1801.80     49.75 o 
 -12   4  13       39.31       33.35     23.44 o 
 -10   4  13       35.43       23.74     21.73 o 
  -8   4  13        0.45        7.01     11.70 o 
  -6   4  13     2231.19     2149.49     31.97 o 
  -4   4  13      744.95      679.92     18.86 o 
  -2   4  13      175.90      214.32     13.28 o 
   0   4  13      228.10      172.12     19.54 o 
 -17   5  13        5.00        5.49     31.13 o 
 -15   5  13       50.97       71.97     29.69 o 
 -13   5  13        9.69       21.32     27.70 o 
 -11   5  13      346.65      450.38     32.31 o 
  -9   5  13      192.56      172.94     13.60 o 
  -7   5  13      263.28      182.70     25.84 o 
  -5   5  13       33.88       31.52     13.37 o 
  -3   5  13       73.70      130.09     14.93 o 
  -1   5  13        1.23        2.46      9.47 o 
   1   5  13       11.54       -1.60     10.52 o 
 -18   6  13       51.20       61.06     36.48 o 
 -16   6  13        8.32       28.16     28.63 o 
 -14   6  13      250.74      277.31     49.86 o 
 -12   6  13        4.35       -6.08     22.79 o 
 -10   6  13        0.59        4.70      5.30 o 
  -8   6  13       72.21       63.56     11.35 o 
  -6   6  13      286.42      344.79     19.37 o 
  -4   6  13      140.01      176.46     19.11 o 
  -2   6  13        5.93        5.80     11.41 o 
   0   6  13       37.09       17.91      9.55 o 
 -17   7  13      369.62      368.90     36.28 o 
 -15   7  13       41.08       64.47     29.95 o 
 -13   7  13        2.75        0.79     26.55 o 
 -11   7  13       82.89      105.08     10.67 o 
  -9   7  13     1000.79      946.10     35.61 o 
  -7   7  13       62.52       87.03     10.80 o 
  -5   7  13      873.54      726.37     17.76 o 
  -3   7  13        0.19       -0.29     11.08 o 
  -1   7  13       17.24       35.88     13.66 o 
 -16   8  13       40.86       78.69     31.32 o 
 -14   8  13      271.66      302.61     33.89 o 
 -12   8  13       10.75       -4.17      8.28 o 
 -10   8  13       48.11       57.13     10.08 o 
  -8   8  13        2.74        1.70      8.70 o 
  -6   8  13     1098.34     1119.88     27.15 o 
  -4   8  13       94.48       23.54     14.53 o 
  -2   8  13       15.67       22.52     12.01 o 
   0   8  13       40.36       33.14     12.78 o 
 -17   9  13       33.79       39.04     31.43 o 
 -15   9  13      184.37      213.48     54.11 o 
 -13   9  13      355.00      383.89     34.25 o 
 -11   9  13      145.91      172.16     15.66 o 
  -9   9  13      143.83      126.94     12.33 o 
  -7   9  13      740.74      832.75     18.34 o 
  -5   9  13      519.66      579.52     23.06 o 
  -3   9  13       49.67       46.48     16.69 o 
  -1   9  13       64.64       51.81     14.06 o 
 -16  10  13       62.08       87.56     28.22 o 
 -14  10  13       44.55       51.06     26.29 o 
 -12  10  13      171.58      133.10     14.68 o 
 -10  10  13      211.87      261.79     23.37 o 
  -8  10  13      749.53      714.04     22.24 o 
  -6  10  13      399.61      352.42     16.45 o 
  -4  10  13       99.60       53.30     14.76 o 
  -2  10  13       70.06       80.65     17.95 o 
 -15  11  13       48.63       43.55     27.56 o 
 -13  11  13      283.10      253.53     54.65 o 
 -11  11  13        8.89       16.26     13.24 o 
  -9  11  13       44.05       21.80     15.08 o 
  -7  11  13      207.47      190.30     19.00 o 
  -5  11  13       26.53       11.05     16.02 o 
  -3  11  13       32.39       24.23     14.59 o 
  -1  11  13        1.24       -9.14     19.20 o 
 -14  12  13       69.22       61.38     34.29 o 
 -12  12  13      277.31      306.11     54.69 o 
 -10  12  13     1093.95      956.63     76.07 o 
  -8  12  13      260.43      329.24     26.89 o 
  -6  12  13       36.30       54.79     17.95 o 
  -4  12  13       51.48       49.00     17.77 o 
  -2  12  13        2.42       -2.74     12.30 o 
 -13  13  13      636.60      503.39     37.65 o 
 -11  13  13        2.25       -2.61     13.13 o 
  -9  13  13      986.37      927.41     28.13 o 
  -7  13  13       87.05      113.42     25.89 o 
  -5  13  13      349.70      367.13     22.45 o 
  -3  13  13        0.71       -0.32     17.35 o 
 -14  14  13        5.34       32.32     35.29 o 
 -12  14  13        0.16        7.95     10.47 o 
 -10  14  13      428.57      394.21     23.51 o 
  -8  14  13     1870.54     1809.12     44.55 o 
  -6  14  13        6.11        5.95     18.53 o 
  -4  14  13      122.38      136.71     41.05 o 
 -11  15  13        0.27        0.97     16.13 o 
  -9  15  13        7.59       12.98     17.75 o 
  -7  15  13      163.34      129.85     52.99 o 
  -5  15  13       95.00       52.96     26.36 o 
 -10  16  13       99.34      110.75     22.15 o 
  -8  16  13      131.42       97.10     39.81 o 
 -18   0  14        0.91       37.22     37.39 o 
 -16   0  14      248.96      326.95     56.62 o 
 -14   0  14     2538.55     2588.47     77.63 o 
 -12   0  14       13.82       15.22     27.03 o 
 -10   0  14      299.94      159.81     30.33 o 
  -8   0  14      307.70      272.16     25.40 o 
  -6   0  14      579.14      695.83     31.84 o 
  -4   0  14        0.67       12.11     17.45 o 
  -2   0  14       26.11       62.95     16.76 o 
 -17   1  14       16.08       11.87     34.87 o 
 -15   1  14       46.63       44.62     29.79 o 
 -13   1  14       17.95       31.05     42.01 o 
  -9   1  14     2348.08     2367.09     42.26 o 
  -7   1  14        1.83       -0.87      8.65 o 
  -5   1  14      407.51      419.61     15.57 o 
  -3   1  14        0.84       -3.74      9.81 o 
  -1   1  14       29.71       13.94      9.92 o 
 -18   2  14       62.59       53.52     31.20 o 
 -16   2  14        4.20      -14.61     45.66 o 
 -14   2  14        0.24        4.85     24.21 o 
 -12   2  14       51.41      104.41     26.32 o 
 -10   2  14        0.57        4.30     20.37 o 
  -8   2  14      104.05       44.68     14.30 o 
  -6   2  14       11.73        8.93      9.59 o 
  -4   2  14        0.13        5.96      9.34 o 
  -2   2  14      204.97      242.84     12.43 o 
 -17   3  14        1.83        8.82     34.06 o 
 -15   3  14      144.54       91.33     42.19 o 
 -13   3  14      392.88      345.22     51.14 o 
 -11   3  14        3.87        6.81     31.72 o 
  -9   3  14      906.36      883.47     46.30 o 
  -7   3  14       68.64       34.82     21.63 o 
  -5   3  14       36.28       33.75     10.35 o 
  -3   3  14      115.45       97.93     10.97 o 
  -1   3  14        8.39        8.86     10.26 o 
 -16   4  14       66.42      105.84     31.91 o 
 -14   4  14      142.76       86.13     49.44 o 
 -12   4  14      519.83      519.70     31.24 o 
 -10   4  14       12.11       17.80      9.23 o 
  -8   4  14        8.36        8.77      9.76 o 
  -6   4  14      507.27      486.36     18.72 o 
  -4   4  14        0.35        1.99      9.34 o 
  -2   4  14       17.35       52.00     13.04 o 
 -17   5  14        3.76       10.89     35.89 o 
 -15   5  14      653.45      806.82     39.60 o 
 -13   5  14      190.96      142.36     58.15 o 
 -11   5  14      788.06      887.60     44.26 o 
  -9   5  14       94.65       76.38      9.93 o 
  -7   5  14       24.00       68.25     14.08 o 
  -5   5  14      281.52      289.26     14.39 o 
  -3   5  14       26.07       20.68     11.00 o 
  -1   5  14        5.98        6.91     12.13 o 
 -16   6  14        3.15       -8.26     27.68 o 
 -14   6  14      200.11      188.54     66.20 o 
 -12   6  14       16.47       53.60     26.62 o 
 -10   6  14      584.83      576.45     30.53 o 
  -8   6  14        4.55       -4.07     10.71 o 
  -6   6  14        9.87        7.59     16.31 o 
  -4   6  14        8.99       31.61     15.31 o 
  -2   6  14        9.45        7.93     10.30 o 
 -17   7  14        4.32       12.51     29.52 o 
 -15   7  14       82.41       80.13     38.26 o 
 -13   7  14       33.47        8.32     25.69 o 
 -11   7  14      152.60      223.59     33.46 o 
  -9   7  14       36.48       22.18     14.41 o 
  -7   7  14        1.47        4.96     11.76 o 
  -5   7  14      572.48      458.78     20.17 o 
  -3   7  14        7.49       18.31     12.57 o 
 -16   8  14      201.42      219.55     35.91 o 
 -14   8  14       93.86       60.92     41.18 o 
 -12   8  14        7.93       12.07     25.84 o 
 -10   8  14       39.57       33.72      7.19 o 
  -8   8  14       12.89       16.25      9.87 o 
  -6   8  14        0.73       14.36     11.50 o 
  -4   8  14       13.85        2.85     12.69 o 
  -2   8  14        0.96       -1.46     13.24 o 
 -15   9  14        9.73       19.65     35.86 o 
 -13   9  14      136.32       65.92     43.44 o 
 -11   9  14        6.77        9.44      6.77 o 
  -9   9  14      106.84      118.05     23.81 o 
  -7   9  14       25.16       16.06     13.25 o 
  -5   9  14       16.73       35.95     13.09 o 
  -3   9  14        0.99       -4.39     11.98 o 
 -14  10  14      132.11       79.37     28.28 o 
 -12  10  14        2.96       12.38      8.50 o 
 -10  10  14       27.24       22.12     11.53 o 
  -8  10  14       13.02       45.40     16.03 o 
  -6  10  14       15.87        4.41     13.07 o 
  -4  10  14       24.64       11.05     15.38 o 
 -15  11  14      200.58      212.14     46.06 o 
 -13  11  14        1.64       26.12     26.08 o 
 -11  11  14      354.52      359.59     25.46 o 
  -9  11  14     1190.13     1002.05     34.74 o 
  -7  11  14       11.95       -5.57     10.62 o 
  -5  11  14       68.85       51.41     18.22 o 
 -14  12  14      375.26      458.29     41.75 o 
 -12  12  14      178.92      123.37     32.95 o 
 -10  12  14      301.03      328.40     70.50 o 
  -8  12  14      464.05      466.79     22.19 o 
  -6  12  14      127.22      138.00     38.46 o 
 -13  13  14        6.83       -5.10     36.33 o 
 -11  13  14        1.12        8.63     19.25 o 
  -9  13  14      245.79      286.30     60.90 o 
  -7  13  14       24.66       12.70     18.65 o 
 -10  14  14      343.14      303.33     56.65 o 
  -8  14  14       67.74       41.82     19.53 o 
 -17   1  15      175.77      181.29     33.65 o 
 -15   1  15      385.29      477.25     36.55 o 
 -13   1  15      260.32      226.48     77.49 o 
 -11   1  15       71.62      102.47     22.57 o 
  -9   1  15      257.14      166.64     39.41 o 
  -7   1  15      205.87      267.62     13.22 o 
  -5   1  15        1.62        1.68      9.42 o 
  -3   1  15       44.80       81.10     11.82 o 
 -16   2  15        0.78       25.77     36.09 o 
 -14   2  15       24.95       38.18     33.51 o 
 -12   2  15      724.03      846.56     35.11 o 
 -10   2  15      808.79      848.03     47.49 o 
  -8   2  15      118.61       58.80     13.12 o 
  -6   2  15      194.07      227.58     12.66 o 
  -4   2  15        0.07        5.92     10.68 o 
 -15   3  15      117.13       75.12     77.63 o 
 -13   3  15       92.22      101.47     74.89 o 
 -11   3  15        0.97       10.47     23.89 o 
  -9   3  15       95.50       42.55     12.50 o 
  -7   3  15        3.94       15.50     11.92 o 
  -5   3  15       80.15       66.97     11.66 o 
  -3   3  15        0.07        5.93     12.03 o 
 -16   4  15      683.33      785.31     49.71 o 
 -14   4  15      281.55      345.46     41.84 o 
 -12   4  15       54.22       44.49     26.32 o 
 -10   4  15      148.65      114.36     28.83 o 
  -8   4  15        0.01        1.86     11.01 o 
  -6   4  15      386.25      442.31     17.24 o 
  -4   4  15        7.46       33.17     14.15 o 
 -15   5  15       60.64       31.46     30.48 o 
 -13   5  15      292.14      371.62     37.76 o 
 -11   5  15      385.65      401.37     31.54 o 
  -9   5  15      151.49      108.31     30.05 o 
  -7   5  15      147.54       95.04     24.50 o 
  -5   5  15      102.19       62.78     12.91 o 
 -16   6  15       14.11        0.74     25.84 o 
 -14   6  15      147.14      107.19     48.35 o 
 -12   6  15      421.26      447.51    131.74 o 
 -10   6  15       35.50       32.59     27.07 o 
  -8   6  15      116.42      112.23     24.81 o 
  -6   6  15      167.04      206.00     44.41 o 
  -4   6  15        4.12        9.75     10.59 o 
 -15   7  15        6.34        6.24     29.02 o 
 -13   7  15        2.56       10.68     31.01 o 
 -11   7  15      405.94      495.35     34.67 o 
  -9   7  15      115.82       89.00     15.03 o 
  -7   7  15        0.29        5.44     12.69 o 
  -5   7  15       47.10       36.52     17.80 o 
 -14   8  15       39.77       74.17     32.55 o 
 -12   8  15       49.46       17.41     27.68 o 
 -10   8  15       40.26        1.84     27.68 o 
  -8   8  15        5.58       29.04     18.43 o 
  -6   8  15      306.97      286.92     18.83 o 
 -13   9  15        9.79       21.08     40.95 o 
 -11   9  15      202.34      232.48     80.39 o 
  -9   9  15        1.11        1.29     11.72 o 
  -7   9  15      228.53      253.36     51.56 o 
 -12  10  15       32.91       38.27     30.71 o 
 -10  10  15      416.63      469.36     38.23 o 
  -8  10  15       12.58        3.71     10.79 o 
 -11  11  15        0.66       10.13     24.87 o 
  -9  11  15        0.02       12.39     11.96 o 
 -12   0  16        2.80       21.92     42.01 o 
 -10   0  16      235.26      278.97     32.92 o 
  -8   0  16        9.23       -4.30     12.37 o 
  -6   0  16      117.80      111.32     34.90 o 
 -15   1  16       26.99       37.86     25.97 o 
 -13   1  16        7.81       -3.16     20.28 o 
 -11   1  16       48.23       82.83     38.60 o 
  -9   1  16        8.69       -2.20     16.20 o 
  -7   1  16      181.21      268.64     15.15 o 
 -14   2  16       84.49        9.13     47.49 o 
 -12   2  16      319.73      340.68     34.03 o 
 -10   2  16        8.39       -3.67     17.99 o 
  -8   2  16        0.33       -1.52     10.71 o 
 -13   3  16      155.06       84.72     52.36 o 
 -11   3  16       78.96       54.80     26.36 o 
  -9   3  16        1.28       -2.65     17.62 o 
  -7   3  16       36.77       17.29     13.38 o 
 -14   4  16        1.51      -11.87     33.58 o 
 -12   4  16        1.22       22.25     38.99 o 
 -10   4  16        5.28       -2.47     21.43 o 
  -8   4  16       15.79       17.08     14.32 o 
 -13   5  16      245.20      146.41     49.44 o 
 -11   5  16       63.43       74.29     32.86 o 
  -9   5  16        4.91        1.61     27.14 o 
 -12   6  16      617.61      726.69     49.00 o 
 -10   6  16      289.12      265.76     94.93 o 
  -8   6  16       47.83       43.96     22.41 o 
 -11   7  16       13.33       20.58     31.42 o 
                                                 
